# Supplementary material for: Type I interferon drives T cell cytotoxicity by upregulation of interferon regulatory factor 7 in autoimmune kidney diseases in mice
Source: Nat Commun. 2025 May 20;16:4686. doi: 10.1038/s41467-025-59819-7 (PMC12092595; doi:10.1038/s41467-025-59819-7)
Supplement: Supplementary file 4 — Source Data [file 41467_2025_59819_MOESM4_ESM.xlsx]

## Sheet: Figure 1d ANCA
CTL	CD8Tem	CD4Tem	CD4Tcm/Tn	CD8Tcm	MAIT/gdT	CD8Tn	Treg	ISG-T
0.127603	0.0531198	-0.16054	0.0364548	0.0667364	-0.0421046	-0.133792	0.0352492	0.962517
-0.0175918	0.250509	0.001903	-0.0117364	0.0598854	0.144568	0.00109815	0.0392102	0.712909
-0.0222178	-0.00106066	-0.0282753	-0.111165	0.0728613	0.00590597	0.0311125	-0.0924524	0.413736
0.454983	0.0549712	0.0997677	-0.015225	-0.054187	-0.0117809	-0.0438445	0.0967273	1.4922
0.0945555	-0.0538854	0.017264	-0.143709	0.0181221	0.0637143	-0.155907	0.168286	1.29658
0.0583689	-0.12674	-0.0580651	-0.0510954	0.237397	-0.112703	-0.00322707	-0.0671083	1.61025
-0.0624333	0.0917861	0.0208598	-0.09983	0.12082	-0.0919544	-0.0261533	0.0943662	0.902033
-0.023995	-0.0509434	0.0903863	-0.0339032	0.0960371	-0.0331811	-0.0329988	-0.143189	1.43776
0.317267	-0.0264885	-0.010937	0.0768116	-0.00228489	0.100866	-0.0512295	-0.150386	1.1724
0.0364161	0.228009	0.147681	-0.0330416	0.109424	-0.0811346	-0.115023	-0.0569562	1.12683
0.0786343	0.0406797	-0.0602517	0.00640019	-0.060773	-0.0999654	-0.0229922	-0.203112	1.32353
0.0524871	0.0845635	0.067608	-0.095439	0.105218	0.280417	-0.0282694	-0.0970283	1.51507
-0.112173	0.20521	0.243786	0.124455	0.201741	0.0035232	0.0423287	-0.0422919	0.416413
0.101267	0.089835	0.0594898	0.0712924	0.236241	-0.00838541	-0.105859	0.0719591	1.05931
-0.0107176	0.0589222	-0.0263864	0.0313295	-0.0453862	0.0456288	0.123525	-0.0309219	0.512991
0.117791	-0.0460632	0.00946342	0.0644717	-0.124899	0.0495967	-0.0517413	0.0307322	0.873616
0.0154434	-0.170661	0.0826809	-0.0230124	-0.0880357	0.120516	0.130586	-0.0206767	1.16114
0.234257	-0.1935	-0.118068	-0.220863	-0.0208586	-0.108443	-0.0585173	0.095181	0.792019
0.030266	0.122112	-0.04476	-0.0199419	-0.136766	-0.112947	0.0352222	0.132034	0.687764
0.255949	0.0416934	-0.0359251	0.399071	0.122256	0.0397652	-0.0780431	-0.00434762	0.900831
-0.0152429	-0.0762915	-0.0208447	-0.00982523	-0.0643525	-0.148945	-0.0594489	-0.142391	0.339083
0.00378902	-0.0604	0.0382668	-0.0230249	-0.113063	0.0458247	-0.116975	-0.00599025	0.54248
-0.00982504	-0.0020489	0.0518909	0.0569453	0.0772208	-0.0205516	0.0696716	-0.124628	0.327242
-0.104133	-0.191361	0.102047	0.129237	0.00542728	-0.00527395	-0.0310145	0.0941294	0.75731
0.136994	-0.213783	-0.0956013	0.0715618	-0.0113642	0.0226892	0.0631965	-0.0389675	0.551659
-0.0428523	-0.0164228	-0.0954684	0.0660068	-0.0778764	-0.0131891	-0.0351656	0.218939	1.04401
0.000601739	0.162725	0.16672	0.0546235	-0.156863	0.0541222	-0.0403332	-0.0924011	1.42274
-0.115996	-0.0869977	0.133328	-0.109267	-0.0800118	-0.0213601	0.214545	-0.144012	0.919163
0.389639	-0.0497909	0.00229687	-0.0460826	0.00383245	0.0584963	-0.1236	0.206826	0.827958
0.117176	0.143357	-0.0538166	-0.128666	0.0659117	-0.0222565	0.126765	-0.0709784	1.18671
0.0473009	0.113925	-0.00968079	0.0674342	-0.0462867	-0.143809	-0.0733295	0.0939078	1.49925
0.0543908	0.0989931	0.0787163	0.0475777	-0.00480984	-0.0118094	0.0534074	-0.0642254	0.465213
0.129058	0.0880828	0.095198	0.00645092	0.0480887	-0.0169658	-0.131703	0.00740434	1.10193
-0.140915	-0.0334331	-0.082883	-0.00500982	-0.168285	0.0260853	-0.0286593	0.235196	0.292214
0.054223	-0.0735073	-0.0388469	0.00410309	-0.00591363	-0.0872256	-0.0584599	0.59842	0.564083
0.177783	-0.0679126	-0.0236483	0.0565628	0.286517	0.198087	0.0481781	0.0377735	0.671659
0.0356937	-0.0185072	0.0838392	0.0345267	0.0868721	0.0152356	-0.125181	0.129967	0.529559
0.0113272	0.0107505	-0.0679588	0.104797	0.0312207	0.210555	0.0837969	-0.112831	0.387547
0.0618047	-0.135799	-0.197744	-0.0181128	0.0294815	-0.0345301	-0.0402982	0.117975	0.673674
-0.0345171	-0.0915995	0.0604414	-0.013732	-0.0886027	0.166656	-0.0390711	0.0528018	0.50886
-0.0285203	0.159406	-0.1006	-0.110038	0.0209059	-0.0781389	-0.0591624	-0.181411	0.43295
0.0339165	-0.114385	0.00977683	0.04764	-0.210095	-0.0222376	-0.0430146	0.238961	0.73787
-0.013638	-0.0473248	0.0612611	-0.0690215	0.100273	-0.0233608	-0.031676	-0.0936142	0.217958
0.259625	-0.0932686	-0.107589	0.146396	0.765464	0.126914	-0.0308038	0.00186968	0.527702
-0.0536504	-0.0743729	0.0231491	0.0858766	0.0422847	-0.0420483	-0.0983622	-0.0651882	0.397157
0.0721193	0.151297	-0.040263	0.108569	-0.0323344	-0.121012	-0.105868	0.0630635	1.33631
0.19001	0.121634	-0.132884	-0.00906613	0.288363	-0.0587095	0.0728226	0.0457086	0.717738
-0.0120053	-0.0217791	-0.0916276	0.165533	-0.04898	0.0575107	0.0331321	0.168415	1.34689
0.0962186	-0.136057	0.107235	-0.116594	-0.0147245	0.0308492	-0.028095	-0.0743203	0.748114
0.103371	0.150171	0.0802164	-0.0143657	-0.111149	-0.0495681	-0.0343987	0.158205	0.758494
-0.0255473	0.209971	0.054743	0.00243327	0.0187797	0.0203821	-0.0012397	0.0610782	0.741663
-0.0241567	0.110473	0.076378	-0.0392002	0.0854476	0.010054	-0.0627	1.19868	0.673409
0.103947	0.0964253	-0.00760509	-0.0239984	-0.0309926	0.0226766	0.00520596	0.0539755	0.581993
0.270588	0.0613269	0.0558133	0.0488858	-0.00540593	-0.106168	0.0160584	-0.0318111	1.0128
0.190797	0.0629152	0.0442486	0.00685537	-0.041621	0.0406785	0.0502357	0.0835526	0.231387
0.100106	0.0339896	0.0482752	0.045512	0.0249391	-0.0896032	0.0892017	0.100928	1.15139
-0.0374879	0.0302024	0.114676	-0.0233884	-0.0213088	0.126481	-0.063006	0.0305055	0.804434
0.0861675	0.0132904	-0.0198988	-0.0311214	-0.0337974	-0.075458	-0.22344	-0.0297475	0.739341
0.169631	-0.0512522	-0.0276791	-0.0579675	-0.0662313	-0.093055	-0.121137	0.249643	1.20484
0.215115	0.0543404	-0.0156526	-0.0542551	-0.00768167	-0.00663485	0.0514424	-0.0799898	0.998947
-0.0826698	0.100984	-0.0906051	0.0736897	0.0534784	-0.0765178	-0.194118	0.0139627	0.723676
0.0873735	0.0958315	0.0249419	-0.0310207	-0.0767001	-0.0534105	0.0303659	0.00530364	0.715208
0.096562	-0.126929	0.00117281	-0.018046	-0.0587648	-0.0286082	-0.135278	0.013469	1.47129
0.114334	-0.0157224	0.0610536	0.0599139	0.104175	0.0527112	0.0339439	0.0461266	1.02284
-0.0272476	-0.00677916	0.0995765	-0.0365904	-0.172845	0.188388	-0.141083	0.121674	0.692871
0.0749745	-0.115312	-0.0430107	-0.0904209	-0.103305	0.198854	-0.0570037	0.118437	1.29089
0.187383	0.0876227	-0.0350286	-0.116331	-0.0750671	-0.00169282	-0.0230219	0.0858164	0.745459
0.00950276	-0.0883536	-0.0686541	0.0332443	-0.0464304	-0.115147	-0.141909	0.21917	1.11695
0.152005	0.104682	0.0846511	-0.0452433	-0.0434021	0.0180376	-0.0179176	0.0243569	1.45507
0.0647685	0.0507146	-0.111456	0.0548467	0.287253	0.132638	0.0223128	0.136553	0.821196
0.0266896	0.00525133	-0.0451842	0.0662855	0.0529945	-0.0680248	-0.101435	0.313776	1.03697
0.012682	0.0126745	0.0963448	0.0463104	-0.0629244	-0.161238	0.106896	0.0686765	1.24408
0.121264	0.217981	-0.0578043	0.156568	-0.0440448	-0.0774299	-0.00243117	0.429539	0.881268
-0.0259	0.0180991	-0.18656	0.0419573	-0.0145379	-0.157375	0.0191873	0.0592647	0.623206
0.0165272	-0.134564	0.0433392	-0.142387	0.220002	-0.127307	-0.0352667	0.0119161	0.854465
0.0130643	-0.10771	-0.0647126	-0.100626	0.0458354	-0.216931	-0.127604	-0.0786103	1.38509
-0.0242202	0.0369479	-0.0707288	0.0879063	0.0812854	0.0496981	-0.0704896	-0.121711	1.10892
0.13872	-0.0307907	0.0763311	-0.0140712	-0.169838	0.0585204	-0.02567	-0.00944467	1.32144
-0.00165392	-0.0048066	-0.196232	-0.0547657	-0.0715127	0.251271	-0.000968836	0.044103	0.995811
0.0179754	0.0658364	8.70531e-05	0.0605302	0.0649478	0.0850107	-0.128882	0.507714	0.495146
0.0294076	-0.0179296	-0.074394	-0.110824	0.0487056	0.107807	0.00712175	-0.0931274	0.946073
0.162365	-0.144365	-0.0903337	0.0705697	-0.0622315	0.0919491	-0.0515467	-0.0731032	0.538079
-0.0417387	0.0539849	-0.00114078	0.0775531	0.0376955	-0.0120973	-0.0209541	0.123435	1.10426
0.0858307	0.281867	0.02162	-0.0429997	0.0316804	-0.100845	-0.000578636	0.0123342	0.600093
0.336295	-0.0469006	0.137729	0.0536491	-0.108082	0.0983969	0.041905	0.0345865	1.47552
0.232105	0.134618	0.00350268	-0.0946388	0.0705767	-0.040367	0.0718972	-0.0935205	0.578534
0.114009	0.100205	0.0316185	-0.0406783	0.0276914	0.0525108	-0.0866109	0.0398756	1.1966
0.134839	-0.0797844	0.269974	0.0347395	0.545232	-0.0493436	0.0464188	0.0870135	1.48871
0.0750662	-0.0310365	-0.132001	-0.0643576	-0.0395207	-0.0342084	-0.00786082	0.246888	0.609086
0.0782812	-0.128433	-0.00233141	0.0129345	0.330653	0.126201	-0.0776313	0.181736	0.681241
-0.0240558	0.165219	0.00843022	0.168153	0.214995	0.0493721	-0.0922008	-0.0565064	1.06777
0.161876	0.00816405	-0.0480639	-0.0652024	0.0861625	-0.0967862	-0.123116	-0.176314	0.710103
0.140579	-0.057887	0.0869319	-0.0520389	-0.0690747	-0.0693413	0.0959693	-0.0576683	0.776727
0.0960563	-0.0547068	0.0964854	0.0204805	0.121765	0.00440303	-0.01979	0.00135493	1.59918
0.127331	0.402467	-0.00908753	0.0897462	-0.0389055	-0.0105528	-0.0272018	0.127924	0.404866
-0.0330238	-0.0219133	0.137437	-0.0837826	-0.13547	0.0970655	-0.0406579	0.074608	0.940203
0.0263567	-0.147093	0.0338152	-0.0394277	-0.0327939	0.00931404	0.0910539	-0.0609344	0.485329
0.0259207	0.280629	-0.0726132	-0.0594723	-0.0345913	0.0589773	0.0268295	-0.0170472	0.700641
0.0174017	0.0251522	-0.0121534	-0.0611485	-0.0642558	-0.0316266	0.00924186	0.445452	0.729967
0.2023	0.0481362	0.000712589	-0.0513083	0.123478	0.181241	0.103801	0.0813799	0.980224
0.0790147	0.0766427	0.135819	0.0748604	0.140363	0.0228396	0.0350895	0.249323	0.892604
-0.0514165	-0.111089	0.0711646	0.0326168	-0.0218161	-0.0512535	-0.0381011	-0.0159129	0.676106
0.0305017	0.0960071	0.0675661	-0.0126908	-0.0994907	0.0301655	0.0552348	0.152732	1.0954
0.135101	-0.0240354	0.0686139	-0.0598565	-0.122286	-0.0594036	-0.050853	0.015939	1.01734
-0.0261557	0.0828738	-0.0567686	0.0343505	-0.00263254	-0.0485444	-0.122756	-0.0397612	0.896408
0.241309	0.137183	-0.0482934	-0.130304	-0.0361078	-0.116529	-0.0018308	0.2149	0.693293
-0.0303525	0.0388572	0.025847	-0.0768264	-0.0075027	-0.0830999	0.0655827	0.0113323	0.414525
-0.0487189	-0.023689	-0.00893034	-0.0351896	0.0356688	-0.0552338	-0.0664442	0.12086	1.00933
0.0879391	-0.0556796	0.0414705	0.0817089	0.0585541	-0.0136292	-0.0061999	0.365071	0.688053
-0.144264	0.0681312	-0.0814911	-0.0529035	-0.0957358	-0.145203	0.114646	-0.0186678	0.805339
0.0540754	-0.108384	-0.0125552	0.00734806	-0.16236	-0.132863	0.010004	-0.0411111	1.43574
-0.0384765	0.0921946	0.0128433	0.279957	0.921588	-0.0455245	0.00240572	0.284472	0.808312
0.158003	0.176619	0.0871686	-0.0362953	-0.0386281	-0.107269	-0.013077	0.253343	1.17809
0.00554132	0.168028	-0.116447	-0.0630318	-0.01718	-0.0154814	-0.0508958	0.0339652	0.838906
0.0501277	0.124073	0.0136702	-0.0655985	-0.143681	-0.033928	-0.00720264	-0.120069	0.938752
-0.0496417	-0.00350704	-0.115145	-0.11141	-0.0844337	0.062318	0.0123479	0.0390251	0.926444
0.15742	-0.0693428	0.0315496	0.181636	0.250718	0.114848	-0.016757	0.0855581	0.640465
0.0693508	-0.0311885	0.168599	0.0253615	0.0782479	-0.101932	-0.136652	0.0591654	1.07608
0.217691	-0.0639824	0.0636955	-2.32317e-05	0.317588	-0.0470659	0.134473	0.0440449	0.818097
0.0206512	-0.111493	-0.0817649	-0.0327967	-0.0249323	-0.193472	-0.112194	0.0114177	0.803188
0.0427538	-0.132073	0.0137679	0.0211327	-0.0822096	-0.06436	0.185873	0.0619286	0.20614
0.107621	-0.161791	0.104471	-0.110619	-0.120553	-0.119176	-0.0195501	-0.0397549	0.36584
-0.124801	-0.0736964	-0.00245483	0.0301407	0.105609	-0.0803766	-0.0593143	0.0333469	0.698059
-0.045139	0.101905	0.0832778	0.00612627	-0.0493128	-0.0112232	0.0463938	-0.027904	0.617965
0.0450328	-0.170392	-0.0793827	-0.0700168	-0.165037	-0.0202574	0.197055	-0.112385	0.607093
-0.117186	-0.0930955	0.0314061	-0.0414681	-0.109628	0.0400656	-0.00280027	-0.0456275	1.57778
0.143743	-0.130302	-0.161457	0.140132	0.00245	-0.0560068	0.0164128	-0.0801056	0.580055
0.154475	0.0055564	0.10812	0.0572001	0.113932	-0.0460471	0.13281	0.0442634	0.428517
0.139152	0.139132	0.152286	-0.0123437	-0.0480452	-0.134181	0.0774843	0.0194005	0.442227
0.0906253	-0.0755276	0.184033	0.0894774	0.13714	0.210731	0.00650724	0.278796	0.929529
-0.00702084	-0.00481761	-0.0814359	-0.0692091	-0.0345996	-0.197499	-0.0985758	-0.0178246	1.41194
0.0015401	0.162746	-0.0180769	0.0899322	0.0178009	-0.136735	-0.0109947	-0.0933569	1.55232
0.0886745	-0.0328692	-0.104857	-0.0688231	0.160139	0.0692207	-0.112282	-0.103885	0.999757
-0.0385219	0.0407369	-0.0671883	0.0501075	0.0264633	-0.0394903	0.0569805	0.0626323	0.700665
-0.188813	-0.102926	0.0248659	-0.0821179	-0.103274	0.0596847	-0.0439647	0.0381944	1.73956
0.222466	0.0480011	-0.0547896	-0.0299059	0.0429198	-0.018434	0.108597	0.0590745	1.2267
0.289063	-0.132828	0.183289	-0.0358478	-0.149467	-0.00585172	-0.101959	0.128615	0.680078
-0.190653	-0.0554076	-0.0468122	-0.00592135	-0.0672654	0.0744482	0.0731438	-0.0405724	0.486942
0.384535	0.0530644	0.0723776	0.00997078	0.0539873	-0.0798189	-0.0785377	-0.125831	1.30942
0.137844	0.455051	0.0207596	-0.185777	-0.0467721	0.0791395	-0.0406402	0.0718375	1.33411
0.0216358	-0.0181478	0.115443	0.0277957	0.111009	-0.0201318	0.145121	-0.0665438	0.7056
0.0142438	-0.0501293	0.146413	-0.198717	0.138997	0.0810325	0.0902144	0.0155102	0.612404
0.167311	-0.0293319	0.109688	-0.121211	-0.17714	-0.0381312	0.121511	0.424835	1.23025
0.169404	0.17587	-0.113288	-0.0976671	0.00862895	0.0345951	-0.0280121	-0.0801458	1.13196
-0.0623256	-0.172241	-0.082245	0.0290009	-0.189209	0.0434651	0.0252191	0.088247	1.6855
0.0194017	0.0354086	0.124171	-0.146396	0.0210678	-0.106485	0.0250107	-0.0108005
0.141866	0.0868593	-0.0900021	0.0902336	-0.0813661	0.0193733	0.0033563	-0.0421279
0.00743573	-0.0202592	-0.0282076	-0.0733367	-0.128278	-0.0166211	0.088862	0.14751
0.00402181	-0.0335296	0.0408268	-0.0736334	0.0257143	0.00650417	-0.101936	-0.0423164
-0.00086264	-0.0936171	0.0808994	-0.0661171	-0.075993	-0.0817796	0.113144	0.051293
-0.127282	0.0354606	0.125429	0.0135076	0.0304529	-0.0624072	-0.00734774	-0.114824
0.0892733	-0.0143338	-0.081151	0.0981355	0.104144	0.0651611	0.147227	-0.0554387
0.119981	-0.0228382	-0.0739948	0.0570483	0.0301787	-0.00639967	0.0818169	0.0174941
0.138961	0.0106279	0.0125256	0.0629777	0.00969103	0.0519908	0.0774033	0.0222716
-0.142262	0.015028	0.0192285	0.0209358	0.228699	-0.0977434	0.042844	0.229996
0.201908	-0.127793	-0.0684847	0.0594672	0.0798707	0.109469	0.0957759	-0.0212577
0.107188	-0.00722973	0.00135609	0.0909441	-0.0392365	0.0973066	0.0797012	0.122116
0.169877	-0.0229101	0.0113382	-0.0230397	0.0010577	0.0419221	0.122182	0.114845
0.0692741	0.17199	0.00971984	-0.0303743	-0.0757105	-0.0225371	0.337035	0.149435
-0.0313817	-0.0390294	-0.0831007	-0.143623	0.757852	-0.0409611	0.0347595	0.137607
0.0476113	0.0501525	-0.00869163	-0.152081	0.0492357	0.02564	0.139252	-0.0421157
0.410825	0.0168682	-0.0454407	-0.0559251	0.047934	-0.012747	0.229825	-0.00516663
0.00320657	-0.153624	0.159325	-0.155209	-0.117687	0.0609748	0.0598216	-0.0290132
0.0789302	0.094461	-0.0647448	-0.0343229	0.0778268	-0.0508702	-0.0232217	0.105028
0.117158	-0.132739	0.0356043	-0.0183647	-0.0740705	-0.0279478	-0.0265456	0.0856511
-0.124424	-0.0465141	0.00213078	-0.113895	0.121834	-0.125218	0.0677183	0.0292801
0.0796876	-0.0413299	0.0279545	0.0689844	-0.00442666	0.0289108	-0.00956462	0.172822
0.167667	0.0427133	0.015552	-0.0452176	0.221167	0.12298	0.309193	-0.0270411
0.0214188	0.0310665	0.00575369	0.0685863	0.471735	0.186314	-0.0429522	-0.127412
-0.0898066	0.127765	-0.0762658	-0.0549037	-0.0258286	-0.147107	-0.0216826	0.436859
-0.0507837	-0.12455	-0.07788	-0.0708123	-0.0536025	-0.072517	0.177129	0.232353
0.0251409	-0.0438454	-0.0154933	-0.192458	0.147245	0.215557	0.207026	0.0128447
0.20778	0.0800613	-0.0218024	-0.0435989	-0.0699219	-0.00398318	0.226671	0.311595
0.00504696	-0.0660567	-0.0628208	-0.0343138	-0.0902519	0.0296037	0.00588761	0.101061
0.025583	0.0298311	-0.000818672	0.0516396	-0.0905984	0.00789655	0.0847877	0.0385116
0.0717167	0.0467164	0.0536125	-0.036634	0.0360702	0.278173	0.0621357	-0.0246329
-0.102555	0.060764	-0.0283723	-0.0722808	0.0164698	-0.0435537	-0.0376494	0.140214
0.321599	0.0965372	0.0274915	0.083526	0.274161	-0.00500926	0.0838346	0.0399367
-0.00174374	0.114925	-1.69314e-05	0.0433185	0.0667143	-0.0447791	0.0522757	0.0136447
0.169673	-0.0346949	-0.0366266	-0.13716	0.0255699	0.0470498	0.0075808	0.31083
0.130812	0.0976616	0.020151	-0.0279566	-0.113731	-0.00756188	0.278853	0.00217166
-0.0877892	0.220471	-0.0199564	0.0577735	0.0649983	0.116389	-0.112396	0.0802992
-0.118537	0.0395657	0.158046	-0.00280416	0.0252287	-0.142119	-0.154362	0.0192054
-0.0406185	0.0216862	-0.172297	-0.0836598	0.0906596	0.185055	-0.0650682	-0.0620148
0.243141	0.0626333	0.0649234	0.0578091	0.346086	0.0982513	0.140486	-0.255027
0.202588	0.0237886	0.000845053	0.176713	0.0365657	-0.117141	0.0209868	0.179929
0.0144271	0.0925701	0.044411	-0.153812	-0.0206068	-0.0725573	-0.0932249	0.187414
0.00328807	0.0941973	-0.0674536	-0.0941356	-0.0637324	-0.0314725	-0.0747655	-0.0230424
0.270937	0.123301	0.0704521	-0.00777286	0.250681	0.0237606	0.0238815	0.221292
0.0149272	-0.0639361	0.0976434	0.0792074	-0.0857301	-0.132563	0.157027	-0.0653919
0.0721244	-0.218117	0.14896	-0.00354158	0.181196	-0.0507471	0.225997	0.052283
-0.0510569	-0.0271116	0.179162	-0.0551154	-0.0560416	-0.0542795	-0.00143856	0.137479
0.0414444	0.0753484	0.0102124	0.0712724	-0.0926175	-0.136068	0.0177748	0.0071236
0.131645	-0.0568096	0.0164183	0.148221	-0.0258581	-0.0180547	0.0781244	0.187937
0.100508	-0.0777349	-0.120782	-0.0280924	-0.106791	-0.027179	0.091626	0.0237536
0.307129	-0.031809	0.0662849	0.0466322	0.0204046	-0.0272669	0.00887844	0.0585836
-0.0682777	-0.0103129	0.175123	0.0641121	-0.0228674	-0.0463416	-0.0304344	0.0666063
0.144866	0.530499	0.0524716	0.178387	-0.223849	0.104032	0.0254939	0.0467383
0.0272278	0.010959	0.130927	0.00588519	0.0235687	-0.0716062	0.17775	0.136533
0.218121	-0.0646536	0.12912	0.0816295	0.0554474	0.0313113	0.359058	-0.00365703
-0.121806	-0.154683	0.0101975	-0.0200925	0.0420811	0.0848095	-0.039594	-0.0813296
0.578602	-0.0587509	0.0328963	-0.0607263	0.0247099	-0.112238	0.0797334	0.235853
0.0572593	0.264007	0.0291321	0.0280946	-0.0703924	0.1264	0.233348	0.0539139
0.0411915	0.0296748	-0.123519	-0.150046	-0.0191344	-0.0440258	0.0144335	-0.0324486
0.0365583	0.208716	0.0381825	0.0171206	0.510228	-0.0729839	0.0635379	-0.122853
0.00279526	-0.12585	0.068275	0.0538443	-0.0738158	-0.0313849	-0.0195037	-0.0730807
-0.0514546	0.260681	-0.0240653	-0.0603012	0.0146598	0.122959	-0.0965534	-0.0712895
0.0618455	-0.00656626	-0.0246104	-0.0772518	-0.0233512	0.163279	-0.165339	0.026147
0.0909915	0.0316435	0.0678336	0.297985	-0.0858325	-0.0265314	-0.0384077	-0.0334723
-0.0629745	-0.00849517	0.0258944	0.0475792	0.0227022	-0.0740118	0.0960474	-0.00987729
0.300207	0.0587649	0.105645	0.107522	-0.0852386	-0.0942974	-0.00328542	0.0839394
-0.0738117	-0.0769439	0.144144	0.0821629	0.0593787	-0.00559924	0.015081	-0.0474352
0.107511	-0.0536409	-0.128547	-0.100379	0.259509	-0.0280636	-0.0426984	-0.00384396
0.0911951	0.067238	0.0838366	-0.0557436	0.110265	0.137005	-0.0134503	0.109554
0.0837317	-0.0584091	-0.00312636	0.0591855	0.119935	0.248703	0.0272574	-0.0375984
-0.0742204	0.135092	0.142875	-0.0481852	0.29868	-0.0285752	-0.0767769	0.10278
-0.163556	-0.0266219	-0.00699089	-0.0311124	-0.0743682	0.0938762	0.0968437	0.0531781
0.0426065	0.0847282	0.0640703	-0.0283768	-0.201326	-0.0591962	-0.036714	-0.0211089
0.0779271	0.024344	-0.0659319	-0.14738	0.0251252	-0.0530062	0.0575154	-0.0626312
-0.0547885	0.0115946	-0.0613785	0.135756	-0.117605	0.0676823	-0.022399	0.0951087
0.0767643	0.0140192	-0.0216591	0.0419398	0.106775	-0.10289	-0.103813	0.0713332
0.144265	0.0720975	-0.036761	-0.183251	-0.0918425	-0.072586	-0.221584	0.120659
0.100846	-0.0928797	0.0998271	-0.136574	-0.0912867	-0.0714097	0.00475108	0.0518768
0.0960882	0.0131005	-0.00163921	0.0849824	0.118225	0.0195672	0.0567471	-0.192803
0.0919644	-0.0388448	0.0120625	0.0551003	0.058486	0.0145764	-0.0234538	0.100716
0.0438288	0.0091469	-0.0959685	0.0208935	0.42964	0.0712013	0.0836505	-0.00508981
0.0110396	-0.139814	-0.177697	0.048998	0.0452914	0.422933	-0.106789	0.0691716
0.253234	0.0894972	0.0327588	0.0413533	-0.0109703	-0.0166934	-0.0576327	0.0847536
0.0928364	0.247439	-0.0891189	-0.133044	0.052922	-0.011525	-0.155904	0.0391513
0.0871207	-0.0588685	-0.0107304	-0.0573642	-0.0968887	-0.00552771	0.0486058	-0.0924852
0.0898513	-0.0908949	-0.00584805	-0.102931	0.0403204	-0.0404328	-0.0616366	0.0509755
0.192674	-0.0133801	0.0862856	0.386045	0.0307078	0.203015	0.0793793	0.0398676
0.158191	-0.0913756	-0.180823	-0.0291931	-0.0824364	-0.112332	-0.0583726	-0.0414829
-0.0180867	-0.0783756	-0.0255875	-0.145182	0.0566712	0.0904888	-0.0494374	0.156629
0.0632716	0.0945211	0.145018	0.0541667	-0.0180531	-0.099946	0.209798	-0.213298
0.0440753	-0.0997084	-0.0398402	0.0116929	0.0246508	0.00943981	0.0182669	0.021503
0.14756	-0.0452242	0.0138792	0.0304453	-0.0201131	-0.0995957	-0.0138038	-0.0228443
0.160624	0.0654168	-0.00251607	0.061503	0.113145	-0.0514622	-0.0280703	0.236979
0.0354169	0.0119947	0.0771573	0.13586	-0.0166083	0.00744105	-0.0666561	0.111039
0.103738	-0.0957968	0.01904	-0.110576	0.0381186	0.0857341	-0.119271	-0.039886
-0.0123986	-0.0861693	-0.0351419	0.00750061	-0.0663442	0.259604	-0.0190722	0.0321384
-0.0720907	-0.00146141	-0.043613	-0.0188132	-0.163875	-0.00430141	-0.0320349	0.0643507
-0.050761	-0.0294965	-0.0274466	-0.0189315	-0.0700798	-0.10297	-0.018991	0.0219028
0.347939	-0.114474	0.0324106	-0.0434218	0.107888	-0.02375	0.0545973	-0.000905732
0.10166	0.264777	-0.0556575	-0.0189043	-0.174203	0.0666848	-0.0566107	-0.0402002
0.0238552	0.0831779	0.167218	0.0451989	-0.0448484	-0.102759	-0.0541416	-0.100055
-0.00056159	0.327935	0.0630231	0.21472	0.143187	0.137365	0.069775	0.00706252
0.0167554	-0.031677	-0.0278955	-0.0404612	-0.0894947	0.00869925	-0.161956	0.0500659
-0.052054	-0.0568227	-0.0601392	-0.0877142	0.132683	-0.115453	-0.0692239	0.114639
-0.115578	0.0645891	-0.0239012	0.238348	-0.0313761	0.0990975	0.0133469	0.0668972
0.0149922	-0.157922	-0.0219836	-0.0938908	0.0745239	-0.0194231	0.108039	0.000353543
0.095395	-0.162495	-0.0222763	-0.0779744	0.0476137	-0.0176374	-0.0600257	0.125521
0.204367	-0.128904	-0.0358023	-0.0126231	-0.0749077	0.111473	-0.191489	0.023506
0.0132172	-0.0373501	-0.0971952	-0.118665	-0.0391892	-0.133672	-0.104453	0.051776
0.0768435	0.0748129	0.121536	0.181477	-0.0714243	0.0112469	-0.103989	-0.0152718
-0.0969866	-0.0867089	-0.162196	-0.0347694	0.100096	0.152487	-0.0240761	-0.0883144
-0.052423	-0.0457206	0.180663	-0.132006	0.032661	0.00128681	0.219484	0.0941934
0.0196166	-0.218176	-0.112252	0.116284	0.0893053	0.00685143	-0.0399485	0.0324509
-0.0653609	0.00156146	-0.0549963	-0.0591677	-0.100729	-0.0597455	-0.0476584	-0.0265758
0.561921	0.0364094	0.316132	0.0133334	0.0636146	0.0366017	0.0730812	-0.0262804
0.0764898	0.0354979	-0.0411111	-0.00175922	0.0723954	0.0210351	0.0331884	-0.183581
0.0936588	0.0489845	0.036512	0.166472	-0.0845566	0.601216	0.0593573	-0.0941813
0.176011	-0.187143	0.237744	-0.0110524	0.17851	-0.0369239	-0.0108657	-0.0648974
0.109732	0.0776713	-0.0816149	-0.0700773	0.202819	0.0119999	0.0386706	0.0337762
-0.141434	0.205291	-0.0121476	-0.0431201	-0.0895086	-0.0472828	0.168622	0.0204031
0.0538928	0.0514782	0.0175309	-0.0592918	-0.13364	-0.0277775	-0.108573	0.0700453
0.136044	-0.109777	-0.038262	0.0487745	-0.045534	-0.0990863	0.145989	0.315786
0.0815528	-0.122104	-0.13129	0.0237101	0.0738691	-0.0219836	0.137611	0.0626147
0.144633	-0.0117283	-0.103277	-0.0642408	-0.0662357	0.122909	-0.119664	0.0569744
-0.0461757	0.21779	-0.032642	-0.0548438	0.138545	0.0455831	0.0462005	-0.0514722
0.0277029	-0.015638	0.0125134	0.04387	-0.0470203	-0.00880625	-0.0405818	0.0332556
0.0476841	0.0646595	0.0625696	-0.104405	0.00691895	0.0499322	-0.0904937	0.323389
-0.107979	-0.0114828	-0.0987661	0.429124	0.0136951	0.0475133	0.0479423	0.036535
0.000767997	0.0247078	-0.0340048	-0.121132	0.105401	0.00911853	0.00412265	-0.0454383
0.172878	-0.0228385	-0.0347246	0.0588715	-0.0317232	-0.125009	-0.114593	-0.0605453
-0.0973535	-0.0475122	0.122308	-0.134521	0.0945323	0.0516464	-0.0545497	0.163899
-0.0315097	-0.10159	-0.0699537	-0.030623	0.0681556	0.0309828	-0.0115863	-0.0533738
0.112995	-0.0229835	0.0366725	0.0832594	-0.0819404	0.00175077	-0.0131026	0.0571874
0.229233	-0.114372	0.0260268	0.0423258	-0.119966	0.122969	0.0355606	0.164441
0.0232066	-0.00387225	-0.151149	0.0991058	0.121411	-0.0210228	-0.0837867	0.177383
0.161027	-0.089608	0.0789991	-0.0466404	-0.0131332	0.193945	-0.0161604	0.223727
0.380434	0.0140916	0.0132627	0.0385901	0.172194	0.0451053	-0.0243505	-0.00255599
-0.150551	0.264246	0.0328801	0.0028343	-0.0618177	-0.0731804	-0.0172154	0.0873894
-0.0873442	0.0492566	-0.121044	-0.026447	0.203057	-0.0674124	-0.222633	0.190381
-0.145167	-0.0585854	0.0534498	-0.0848412	-0.0328411	-0.0646997	-0.0211052	0.56038
0.46679	-0.00853501	0.0585288	-0.0855113	0.0771947	-0.0347326	-0.0958901	-0.00830645
0.272689	-0.0900041	0.0477195	0.026082	-0.048863	0.0497076	-0.141661	-0.0324431
0.19008	-0.0328248	0.0527281	-0.0951357	-0.0166888	-0.159814	-0.00107558	0.170935
0.00326076	0.264932	-0.0899023	0.0535726	0.0616296	-0.0127809	-0.0411898	-0.0850139
0.0401575	-0.0173964	0.0168343	-0.0903869	0.250381	0.0146588	-0.0274714	0.236778
-0.00518045	-0.0211211	0.0408564	-0.0374619	-0.0270934	-0.0901397	0.0203614	0.0723977
-0.0279399	-0.066177	-0.0555173	-0.00804949	0.0937209	-0.0553423	-0.0773866	0.0318908
0.266142	-0.10937	0.0695882	0.0160941	0.0432286	0.109784	0.0206713	-0.0988662
-0.0573879	-0.0426031	-0.00451108	-0.0908998	0.0202376	-0.0922663	0.0343588	-0.00691678
0.111482	0.0940288	0.130761	0.0254963	0.236909	0.0209453	-0.00880411	-0.0661538
0.340735	0.0219572	0.104906	0.109516	0.0165838	0.0479311	-0.0147721	0.102142
0.0764978	0.00324222	0.375226	-0.00921393	-0.090209	-0.0470141	-0.0314541	-0.0717256
0.115972	0.10534	0.204487	-0.0604083	0.149363	0.0333544	-0.122451	0.02261
-0.103619	-0.0326705	0.0796711	-0.0507892	0.0564589	0.121846	-0.0312688	-0.0309932
0.0157484	-0.156191	0.0641696	0.127322	-0.0824011	-0.180387	0.0415953	-0.0185588
0.328627	-0.150971	0.0220346	0.074495	-0.0574798	0.0412643	0.0661974	0.90753
0.0669364	0.0508085	0.0983492	-0.00936783	-0.150866	-0.0940641	0.0524721	0.0942944
0.220169	-0.0198732	-0.0113554	-0.0875169	-0.20304	-0.0906962	-0.04817	0.061626
0.152763	0.0685723	-0.0859226	-0.0780886	-0.0152966	-0.0562549	-0.179106	0.0178656
0.0912643	0.196075	0.097972	-0.0524635	0.18568	0.0542443	-0.026241	-0.132907
0.00760641	0.0606057	-0.0449593	0.153509	0.0531093	0.111195	0.0433449	0.0598009
0.0492074	-0.0713551	-0.00420502	0.174571	0.010016	0.0331709	-0.00678753	-0.16269
-0.0495497	-0.0354332	-0.0587172	-0.0966722	-0.0739994	0.200471	-0.0966095	0.159259
0.160715	0.0894787	-0.011885	0.0361105	-0.00447384	0.0331202	-0.00112631	0.145959
0.0274747	0.0497027	-0.111495	0.152844	-0.0141524	-0.161242	-0.076158	-0.0289692
0.119095	-0.0403974	0.0848938	-0.0105038	0.0229369	-0.104307	0.0487595	-0.179506
-0.158846	-0.0583947	0.0341576	-0.0508409	0.122477	0.0555166	0.184693	-0.105186
0.224387	-0.0757047	0.00372592	-0.048019	-0.0362117	-0.0944978	-0.0728698	0.104063
-0.00454502	0.0348327	-0.0424174	-0.0974977	-0.0347734	0.0182332	-0.0720238	-0.18901
0.531788	-0.00068638	-0.0399365	0.0371625	-0.0205986	-0.0153453	0.0440145	0.176553
0.00439007	-0.0360876	-0.0653783	-0.0270508	0.0413263	0.281621	0.0615991	0.279474
-0.0185157	0.0808777	0.0542931	0.0622708	0.311259	0.048794	0.0954461	0.0168934
0.117411	-0.0309159	-0.0711191	0.0330364	0.181878	-0.0713677	0.092852	-0.162289
0.191219	0.160587	0.100701	-0.039384	0.492681	0.0866341	0.0920172	-0.00991295
0.206655	0.125855	0.133796	0.165566	0.18644	-0.0885835	-0.0930874	0.198089
0.0767551	0.00657211	0.0637395	-0.000686593	0.0125873	-0.0349235	-0.0818561	0.0724555
-0.0524695	0.0978563	0.0622986	-0.0156776	-0.0189257	0.0532404	0.00241627	0.150409
-0.230923	0.176063	0.0263539	-0.00677196	-0.155425	-0.0748384	-0.0466312	0.0558358
0.141308	0.0298892	-0.161307	0.0499865	0.115869	-0.0856023	0.204083	0.175212
0.255382	0.00680279	-0.0897547	-0.0405672	-0.0149791	0.129775	-0.0402074	0.106255
-0.0312593	-0.0902067	-0.0388673	0.108492	-0.0277501	0.037167	-0.108793	0.227202
0.170677	0.0294899	-0.165062	0.0553679	0.0300115	0.0354005	-0.0841392	-0.198704
0.0961978	0.0138038	0.074778	-0.0699896	-0.0642449	0.000612763	-0.00405639	-0.0211689
0.023591	0.135975	0.077361	-0.123561	0.0309668	-0.0868566	0.0116664	-0.0771356
0.0314623	0.135313	-0.00162687	-0.0507756	0.536653	-0.03773	0.0233895	-0.0026312
0.0767858	0.429558	0.0318452	-0.0611917	-0.0841416	-0.16993	0.0873806	0.0822032
-0.0787604	-0.0404714	0.0579815	-0.0360373	-0.0116634	0.0715765	0.102728	0.143297
0.0657993	-0.0161026	0.231086	0.166918	0.140281	0.0795969	-0.0119933	0.0342271
0.274561	-0.0224553	-0.0776863	-0.053457	0.013718	0.0475033	-0.022188	0.376503
0.162189	0.0479521	0.00905564	-0.100195	-0.179535	0.0938314	0.0872718	-0.0614447
0.0686621	0.0192011	-0.0382303	-0.0724938	-0.0953051	0.108594	0.0287146	0.105595
0.203088	0.199193	0.0841611	-0.0104248	-0.0911865	0.0221385	0.111634	-0.124321
0.237267	0.155076	-0.00392574	-0.0222971	0.452774	-0.0445038	0.00383668	-0.0159131
0.0992332	0.00293344	0.0198029	-0.0773988	-0.0236659	0.102374	-0.022032	0.0930979
0.099727	0.206017	-0.0385852	0.0692041	-0.0590904	0.0234634	-0.0141071	0.268885
0.123924	-0.0722451	0.0289757	-0.0279764	-0.0413996	0.0983341	0.00462171	-0.055299
-0.0495183	0.102933	-0.00651625	-0.0649691	-0.033711	0.11587	0.0553535	-0.0203695
0.153099	0.225058	0.116741	0.131604	-0.0101697	0.022181	0.0810529	0.025846
0.142036	-0.2478	0.0100828	0.0449269	0.0724152	-0.03011	-0.0133076	-0.084826
-0.0685469	0.0153725	-0.0280619	0.0323319	-0.0093377	0.0612361	0.0367074	-0.11167
-0.104947	0.13231	-0.0324144	0.0130156	0.0564226	-0.145025	0.0190329	-0.134557
0.0270498	0.0222854	-0.0633914	-0.101918	-0.001626	-0.132366	0.0110144	0.272149
-0.00617448	0.159175	-0.00787207	0.105255	-0.067873	-0.0742114	-0.0264945	0.218946
-0.0466156	0.106563	-0.0402015	0.0182697	-0.00610208	-0.0385545	0.0410046	0.0407447
-0.141881	0.161568	0.157881	-0.0243464	-0.103242	-0.0564321	-0.0511428	0.0342803
0.0754584	-0.0988844	-0.154092	0.0121843	0.131862	0.183068	-0.0616024	0.267161
-0.0105239	0.0506081	-0.0438084	-0.14618	0.208643	0.0970948	-0.0298398	0.213952
-0.0384721	0.092985	-0.0202339	0.57189	-0.129141	-0.0971474	0.0118448	-0.108228
0.0128309	0.100038	0.0324376	0.0129804	-0.0194289	-0.0602353	-0.0118305	0.0187109
0.0695943	-0.0939788	0.0214161	0.321011	-0.0639785	0.0771852	0.0834451	0.119436
0.0801214	-0.0316654	0.0769673	-0.0175688	0.0926266	0.15723	0.0317111	0.0313476
-0.0321176	-0.053391	-0.000479461	-0.147449	0.0930186	0.0413669	-0.0260821	0.0161828
0.318408	0.295098	-0.0906865	0.167612	0.0270049	-0.0645387	-0.00394846	0.0209699
-0.0393149	0.0815954	0.0361809	0.0782489	0.03648	0.0499826	0.0117717	0.0156075
-0.0820557	-0.00159216	0.0209976	0.0134235	-0.101721	0.0799958	-0.00292929	0.0727495
0.0945264	0.193093	0.0897634	-0.0465804	-0.122983	-0.11142	-0.0429748	-0.113542
-0.0494275	-0.155827	0.030887	-0.188518	0.00573024	-0.0355467	0.0512561	-0.0868178
-0.0313808	-0.00646157	-0.0372349	-0.144099	-0.0442293	0.0518316	0.117107	0.077265
0.00101076	0.254513	-0.0301007	0.111147	-0.00290729	-0.0641637	0.0121266	-0.0156172
-0.0340049	0.210817	0.00488831	0.0645378	0.00862976	0.0730713	-0.0931873	0.0377291
0.0883553	-0.10393	-0.0215752	0.0108434	0.032784	0.0204438	-0.0685764	0.0143966
-0.0244788	-0.00955784	0.0104182	0.0133417	0.060083	-0.0639093	0.102913	-0.078361
0.056334	-0.158435	0.0744171	-0.0708072	-0.177051	-0.123784	0.221425	-0.0902134
0.315191	-0.0914584	-0.0783668	-0.0716087	-0.0473763	-0.0255578	-0.0546285	-0.00249388
0.0736253	-0.0794291	-0.0993468	-0.110839	0.0186561	-0.0291238	0.0889123	-0.0155311
-0.0902314	0.105815	0.0380461	0.00165021	-0.0506971	-0.108354	0.154627	0.0568334
0.0424505	0.0272057	0.00974181	0.0332907	-0.0916644	-0.0147381	0.0316861	-0.00312192
0.0708306	-0.0558474	-0.0431121	0.0278833	0.0172488	-0.0700424	0.157541	0.141076
0.0502841	-0.0379541	-0.161355	-0.138345	-0.139664	0.300795	0.108845	0.432428
-0.0049761	-0.0796665	0.0272283	-0.0508053	0.127151	0.0624273	0.111503	-0.110636
-0.0251679	-0.0560361	0.0999455	-0.0499107	-0.00309536	-0.0628888	0.0173747	0.230877
0.0109495	0.190901	0.0235735	0.0977553	0.241375	0.367826	0.0455396	-0.104466
0.0648003	0.105722	0.0803653	-0.0550677	-0.0578311	-0.0328006	0.00439646	-0.107499
-0.0143188	-0.0114427	-0.0720528	-0.0827136	-0.0248846	-0.0425593	0.0182208	0.00124367
0.0414386	0.0805025	0.0376547	-0.0684806	-0.0472797	0.117482	0.0111342	0.0959901
-0.104227	0.0779379	0.0222762	0.085963	0.0663525	-0.176843	-0.0337016	0.193459
0.262388	0.518831	0.0494044	-0.01444	0.140874	0.0629565	-0.00634093	-0.182444
0.468421	0.0890708	0.0913317	-0.113665	5.06242e-06	0.132537	0.0168037	0.188541
0.0643242	0.127306	-0.200819	-0.0043273	0.135386	-0.0432104	-0.00491863	0.358296
0.0391548	0.0052351	0.0599023	-0.160076	-0.0688826	-0.0398962	0.0251965	-0.166186
0.0398684	0.00814387	-0.141897	-0.0942631	0.121435	-0.00877848	-0.0287573	-0.0332031
0.122637	0.0176081	0.129697	0.0108107	-0.0688751	-0.0443901	-0.000104266	0.0536893
0.14085	0.124094	-0.000333775	0.0315929	-0.0815991	-0.201937	-0.0965786	0.192878
0.0107209	0.607397	0.012543	0.0139879	-0.116142	0.116095	-0.112644	0.205877
0.151623	-0.163547	0.0408297	0.0550381	0.0696413	-0.0453285	0.0543231	-0.015836
0.0758053	-0.0366275	0.0559142	-0.0329852	-0.052032	0.0852362	0.0146167	0.0573252
0.0038268	-0.0316037	0.144441	-0.0485288	-0.0506791	-0.114308	0.0328398	0.107731
0.134619	0.145178	-0.109441	0.0323436	0.0477044	-0.0428785	0.285463	-0.0209692
0.323726	0.235646	-0.0736885	0.734657	0.217143	-0.0291057	0.236715	0.0709016
0.099218	-0.115783	0.123841	0.0670631	0.111841	-0.0342871	-0.0926566	0.133223
0.0751671	-0.0194385	0.0478766	-0.00822761	0.0160391	0.231499	-0.0407545	-0.0114377
-0.171155	-0.0874516	0.0648436	0.00107383	-0.0132428	0.196193	0.118636	0.185806
0.0727265	0.0984512	0.00800019	0.0746442	-0.0618372	-0.181507	-0.0353594	0.538217
0.0277656	0.00356718	0.0694038	-0.0375663	0.127082	0.00277464	-0.0540161	0.0590417
0.00279391	0.0428325	0.270485	-0.0793623	-0.176061	0.139889	-0.0793974	0.0172153
0.0453163	0.0515055	-0.137151	0.0570928	-0.024535	-0.00151862	-0.0974754	0.136398
0.114316	-0.0927762	0.11175	0.000968075	-0.064318	0.0416652	0.0208945	0.0827768
0.0882665	0.109885	-0.100715	-0.0475363	-0.105509	0.0444054	-0.134779	0.00625564
-0.0652826	-0.00781762	-0.0624737	-0.0131309	0.0574074	0.011698	0.0638683	-0.0917793
0.140827	0.0691883	-0.137334	0.047806	0.0650205	-0.117627	0.0881307	0.170402
0.234882	0.0622262	-0.0464787	-0.026762	-0.0446206	-0.0373292	-0.0878671	-0.0694532
0.0348286	0.0503803	0.0245067	0.0491333	-0.0438607	-0.10531	0.00263506	0.0165154
0.193915	-0.062901	0.0713265	-0.0699303	0.0339386	-0.0185681	0.0958496	-0.0631442
0.159206	-0.145199	-0.112559	0.0405403	0.58332	-0.0715152	-0.0369466	0.149756
0.13091	0.0505546	-0.15963	0.069767	0.0665746	-0.0464163	0.0117031	0.185489
0.11337	-0.0269794	0.0424767	-0.0804491	0.0825308	-0.078053	0.271221	0.0685558
0.114922	-0.156446	0.0458543	0.0563831	-0.0317947	-0.0977003	0.0324257	-0.0354779
0.251246	0.290781	0.0260122	-0.157228	-0.239776	-0.0169693	-0.144438	0.00302375
0.0296377	0.0780672	-0.1498	0.380641	0.123692	0.0565365	0.04399	-0.166764
0.235117	-0.0151814	0.00808034	-0.0129389	-0.00578115	-0.12763	-0.0485933	-0.100545
0.0887028	0.0779018	0.0842838	0.0949643	0.102312	0.149857	-0.0112332	-0.0404638
0.24017	0.166642	0.0473292	-0.0685146	0.0682663	-0.133965	0.331022	-0.00105521
0.0847992	0.179664	-0.143023	-0.127563	0.160399	0.076456	0.0469709	-0.105661
-0.0575058	0.0190902	0.111098	0.0402272	0.274738	0.0787735	0.00459778	-0.023035
0.0797219	0.107991	0.0999552	0.0726656	0.0271553	0.0492328	-0.0143642	-0.0670685
0.380526	0.00201154	0.00911552	0.195308	0.200554	-0.0765226	-0.0803497	0.0563854
-0.227088	-0.00337531	-0.0583005	-0.0978044	0.00600211	-0.147379	-0.0353192	-0.0592962
0.144362	0.0476347	-0.0525004	-0.0261692	-0.0389976	-0.10045	-0.012099	0.102887
0.14819	-0.0281135	0.110988	-0.0633753	0.0524812	0.0398206	0.00286433	0.114113
0.0817699	-0.00379512	-0.0646374	-0.0275887	0.0570077	0.0691829	0.137585	0.0550349
0.198082	0.0666824	0.273213	-0.00111229	0.047785	0.182568	0.00879168	0.0340962
0.461922	-0.0895148	-0.00421509	-0.025243	0.203353	0.0412807	-2.86724e-05	-0.0261356
0.273952	-0.0478077	0.0998839	0.0594998	-0.0124957	-0.100426	-0.0240049	0.138827
0.412554	-0.0600972	0.057884	0.168257	-0.105791	-0.0384128	-0.109835	-0.0775374
0.0715536	0.26473	0.0156799	-0.0417139	-0.0199589	-0.136941	0.0128068	0.0686351
0.153043	-0.00835416	0.0916833	-0.107723	0.05295	0.0530319	-0.146282	0.186966
0.0825727	-0.0875463	-0.124493	0.140981	0.0128966	0.451344	0.189444	-0.0555469
0.0341993	0.211591	0.0247343	-0.130852	-0.0681263	0.0495293	-0.0260764	-0.0394426
0.288975	-0.010416	0.19199	-0.0334158	0.0548419	-0.0288451	-0.0626726	0.139759
-0.0360678	-0.0239876	-0.0289852	0.105716	-0.0327081	0.0145399	-0.0362952	-0.0243674
0.235726	-0.0122723	-0.164205	0.0367072	0.020149	0.0262948	-0.0518417	-0.124455
-0.00196101	-0.00553477	0.100977	-0.10563	-0.0331278	0.334027	-0.0137546	-0.00964363
0.0528098	-0.0728907	-0.139776	-0.0577557	0.111337	-0.0405958	-0.0395859	-0.0908689
-0.0927584	0.00689086	-0.0248389	-0.0742311	0.231509	0.191956	0.0651134	0.0136145
0.0987142	0.0199977	0.236353	0.00288515	-0.209599	0.0579326	-0.0630408	-0.0616104
0.285752	-0.0256116	-0.0467149	0.0407768	0.128016	0.00158317	0.0246789	0.0221407
-0.00353521	-0.136978	-0.0721734	0.196294	0.0419446	0.0960053	0.0441352	-0.0484906
0.166361	-0.0993358	-0.0633685	0.0959712	0.218703	0.0548102	-0.0546846	-0.011347
0.0127024	-0.154576	0.117955	-0.217504	0.0763059	0.0980055	0.0109536	0.115808
0.12327	-0.0370544	-0.00302664	-0.0881265	0.168127	0.0568084	-0.190006	-0.0702598
0.162662	-0.0278734	0.0680567	-0.160576	-0.0536329	-0.175341	0.324307	0.0650118
0.0313596	-0.0869363	-0.0293277	-0.072251	0.0305232	-0.0873607	-0.0139582	0.0245274
-0.109591	0.126207	0.0285985	-0.0980826	0.145512	-0.0871673	0.0531112	-0.0307033
0.311941	0.102822	0.0718316	-0.0333637	0.189023	-0.0307017	0.00525557	-0.0703307
-0.0270091	0.194294	-0.137026	-0.00377352	0.113774	0.0107516	-0.0956504	0.0913708
0.109591	0.0140287	-0.0724222	0.107091	-0.00710828	0.0508629	0.067619	-0.025348
0.155847	-0.0770125	0.219099	0.0117435	-0.00572139	-0.0644264	0.010699	0.113097
0.0148958	-0.0010223	0.0850954	0.0478135	-0.0640432	0.0086995	-0.0304588	-0.178202
0.0542312	0.0150202	0.0842452	-0.00613134	0.0158311	-0.100139	-0.10242	0.123636
0.0167175	0.0467919	-0.0206023	0.203646	-0.0604318	-0.0989708	-0.0188876	-0.0594638
0.0612586	0.112389	0.0733975	0.0753075	-0.0544293	0.0622897	0.0576754	0.148234
0.0913146	0.510186	0.0697495	-0.0893961	0.139619	-0.0728993	-0.0843157	-0.0489524
0.0348509	0.00899094	-0.0698395	0.170587	0.0184679	0.218374	-0.0131161	0.103626
-0.0137832	0.0240195	0.0448598	-0.0304557	0.0247892	-0.0486387	-0.0428608	-0.0914192
-0.0674186	0.0614619	0.0168831	0.0348615	-0.0749335	-0.165413	0.444579	0.0463688
0.242267	-0.0460482	-0.0928044	0.0352906	-0.0906665	-0.0338566	-0.0981263	-0.000196774
0.127007	0.0360752	0.207507	-0.00396376	-0.130139	0.00953277	0.0558743	0.00913962
-0.0411883	-0.0495964	-0.0648839	-0.0404295	0.0671006	-0.0614826	-0.0606391	0.0408161
0.138777	-0.0485173	0.0556912	0.0118772	-0.0490815	-0.0230485	0.027681	-0.20078
0.213215	-0.0491152	-0.0316194	-0.0722375	-0.187283	0.0518724	0.14633	-0.0825537
0.197749	-0.0185369	0.0967786	-0.0786915	0.125891	-0.0238753	-0.0264361	-0.0942088
0.0574543	0.052658	-0.031664	0.00288801	-0.143981	-0.0655314	0.0636634	0.00596812
0.0652132	-0.0591528	0.118683	-0.2164	-0.0552083	-0.226861	0.159627	-0.00106472
0.0714169	-0.138775	-0.00525148	0.0120411	0.00277708	-0.0378597	-0.0972866	0.0204657
0.175361	0.248044	0.00700263	0.0183385	0.0220107	0.0156008	0.0919901	-0.00431738
0.394481	0.0117046	-0.160314	-0.0950895	-0.079181	0.0954767	-0.0487348	-0.0873561
0.0289662	0.162861	0.101685	0.0386192	0.0532622	0.0125745	0.0260061	-0.0188755
0.0342856	-0.0611735	-0.0121202	0.0430159	0.186574	-0.0782419	-0.0221652	-0.0981036
-0.0104795	0.0366018	-0.00123741	0.206784	-0.0596908	-0.0704625	0.0755478	0.020547
0.232482	-0.0571321	0.0267178	-0.0959198	0.107228	0.134224	0.0948551	0.0574096
0.0839276	0.000353995	-0.131378	0.0890056	-0.0398645	-0.0911746	-0.0228317	0.0875867
-0.13217	-0.0647791	-0.0936977	-0.0718813	0.0863635	-0.00922988	-0.102023	-0.0747241
0.0877868	0.127505	-0.00255902	-0.0379173	0.230714	0.113653	-0.0721841	0.0972007
0.0204564	-0.0268006	0.0526209	-0.0627028	0.0880175	-0.0851468	-0.00263784	0.0537893
0.512889	-0.0526148	0.0338835	-0.0638925	0.273942	-0.0151897	-0.0712201	-0.0803429
0.148218	0.124383	-0.148641	-0.123318	-0.03499	-0.0570551	0.049115	-0.0862916
0.0650507	0.0384542	-0.0186671	-0.100918	0.129619	0.121753	0.0756358	0.106671
-0.0516693	0.104297	-0.043884	-0.0873331	-0.0193745	-0.0882881	0.200577	0.0423339
-0.0302863	0.0166687	-0.0463915	-0.0278173	-0.0484438	-0.0173473	0.0278845	-0.0186514
0.0142162	-0.189069	-0.0371306	0.0295267	0.0185811	0.048611	-0.0421763	0.469516
0.0887794	-0.0339043	0.0820119	0.277825	0.0763442	-0.0474794	0.0193493	0.0139925
0.13874	-0.0676986	0.0872209	0.0114483	0.155828	-0.199056	-0.00838793	-0.121199
0.183246	-0.108614	0.185815	0.026276	0.117548	-0.0776906	0.130068	0.0473035
0.00491476	-0.052188	0.103103	-0.123632	-0.08204	0.146938	-0.0570958	-0.0322416
-0.0735425	-0.0864253	0.0808338	-0.0395827	-0.0319654	0.055464	0.0402487	-0.140639
0.0820682	-0.114338	0.114696	0.148984	-0.0229665	0.0442205	-0.0601218	0.0397961
-0.0313006	0.0440127	-0.0744392	0.137855	-0.0272635	0.216019	0.326398	0.00346334
0.248925	0.0209075	0.151614	-0.0682894	-0.138538	-0.00393554	-0.0965231	0.0323414
0.0226289	0.0395211	-0.150327	-0.0020338	0.0623853	0.0657908	-0.0188679	0.185137
-0.065579	0.0371289	0.104036	-0.0430436	0.0615465	0.0444749	-0.0763562	-0.0385133
0.312877	0.0746577	0.0965342	-0.0310166	0.138551	-0.125442	-0.0187329	0.02555
0.0552222	-0.0366784	-0.00137811	0.0125366	0.104076	-0.159887	0.0113971	0.073238
0.0962951	-0.175528	0.183508	0.0592069	-0.0716771	0.133157	0.0717401	-0.00928136
0.0533893	0.0152607	0.135204	-0.0164765	0.121775	-0.130449	0.019161	-0.00524303
0.0136318	0.119274	-0.00334492	-0.0309366	-0.0579205	0.0704076	-0.104285	0.0758055
0.192839	0.0556671	0.0435549	0.0410405	0.095164	-0.0122384	0.0180035	-0.0212375
0.0886842	-0.0580089	-0.136688	-0.0554973	0.073189	-0.227201	-0.0533763	0.0109437
0.0473461	0.208762	0.0893671	-0.000488571	0.0990927	0.144622	-0.128229	0.0555591
0.0335556	0.0277115	0.0037089	0.0445948	0.152448	0.0271544	-0.0575739	0.0469178
-0.0961874	0.00653154	-0.00386602	-0.175892	0.0549124	0.040925	-0.0978939	-0.128258
0.0841299	-0.0943545	0.352642	0.0195564	-0.155037	0.055774	-0.0659608	0.0129437
0.0927833	0.144637	-0.0052553	-0.0196593	-0.056328	-0.0282011	0.044371	0.14091
0.0161995	-0.118483	-0.067698	-0.130263	-0.108239	-0.0362	0.0478574	0.0712894
0.0431021	0.0959484	0.033334	-0.080218	0.205614	-0.141704	-0.187112	-0.00126285
-0.0514184	0.212716	0.0039704	0.308459	-0.0754202	0.0183963	-0.00435378	-0.0607716
0.191643	0.25037	0.195069	0.0216056	0.152321	0.113099	0.256707	0.356651
0.0247875	0.0144947	0.0500986	0.034759	-0.0456622	0.0220569	0.0158171	0.371162
0.0149905	-0.0551649	-0.00678426	-0.0929303	0.0408846	-0.1139	0.0799598	0.248325
0.0164056	0.0589828	0.0285442	-0.013558	0.132836	0.00950359	0.230424	-0.0826547
0.038424	0.0977546	-0.053729	0.0778212	-0.147195	-0.111019	0.039669	-0.0572696
0.0717372	-0.000417585	0.00275294	0.119994	-0.125578	-0.0257688	-0.0233367	0.146572
0.0274396	0.00887852	-0.0264825	-0.0916979	-0.0435362	0.134531	0.0169248	-0.0778897
-0.127028	-0.0207963	0.0151364	0.0579046	-0.0306377	-0.107137	-0.112898	0.331468
-0.0269789	-0.113876	-0.0300773	-0.043183	-0.0499369	-0.0723916	0.0415916	0.215404
0.0765562	0.0630426	0.625141	0.0203564	0.0561248	-0.0843861	0.0528042	-0.0572065
0.0810801	0.0237624	-0.0958659	0.0911405	0.138994	0.0143898	0.0801128	-0.151404
0.0881	0.0545479	0.199521	-0.0155417	0.0782974	0.0060814	-0.0241425	0.136701
0.229156	0.0965516	0.164215	-0.0763691	-0.114569	0.0598342	-0.0989095	0.0921006
-0.00437156	-0.0226658	0.201077	0.0103994	0.109349	0.0345446	0.0614746	-0.0666417
0.0106153	0.152398	-0.0458957	-0.0584248	-0.0943612	-0.0817761	-0.0365324	0.0390501
0.0870645	0.00148298	-0.0319928	-0.130681	-0.110928	0.0244873	-0.0706934	-0.0296088
-0.0493529	0.00680763	0.159912	-0.0609374	0.0319609	0.0401083	0.0309477	0.150383
-0.0415061	-0.13539	-0.0606298	-0.0466909	0.303699	0.035172	-0.0204391	-0.0627294
0.155028	0.0918774	0.098266	-0.112789	0.0931567	0.05347	0.0347278	-0.0612366
0.480496	0.0541925	-0.0892939	0.0849172	-0.00932549	0.193532	-0.00291721	0.0896044
0.124879	-0.0527556	-0.0612965	0.0285463	-0.00912879	0.0602737	0.040774	0.0265324
0.141504	0.00584602	-0.0878883	-0.00998857	0.0325398	0.00880616	-0.0217748	0.015889
0.0339669	-0.0754692	0.0718332	0.0625346	-0.0685436	-0.00194647	-0.0542813	-0.0440048
0.0277161	0.180451	-0.0435813	-0.207884	-0.097687	-0.08911	0.0803291	0.090043
0.084747	0.140192	-0.123979	-0.00475785	-0.0652101	0.0768671	0.0454072	0.379583
0.146954	-0.0725571	0.141623	0.0322717	0.0362238	-0.0027099	0.269126	0.00968813
0.0851375	0.071387	-0.00788341	-0.0362386	-0.0178959	0.0571089	-0.0680948	0.120249
0.298239	0.0449538	0.0424046	-0.143627	0.0336104	-0.0205331	0.0228086	-0.148522
0.299304	0.51712	-0.0958751	-0.0807331	-0.0708969	-0.183292	0.039478	-0.0415755
0.171162	-0.143091	0.0186901	0.00778035	-0.0322921	-0.054651	-0.00827561	-0.0859253
-0.100741	-0.0135702	0.067685	-0.0132496	-0.0225465	-0.0812767	-0.0700853	-0.00219905
0.0737849	-0.0412106	0.122985	-0.0219842	0.024262	0.437234	0.17283	0.351456
0.0171266	-0.121259	-0.052315	-0.0732068	0.132423	0.0630472	0.023055	-0.0595543
0.100646	-0.103422	0.0932005	-0.112371	-0.150109	-0.190366	-0.190097	0.0872741
0.307646	-0.0801158	-0.0380159	-0.0537915	0.101694	-0.139886	-0.15697	-0.0275991
0.130917	0.220187	0.000332421	-0.108645	0.100139	-0.0613657	0.0201289	0.0429868
-0.11843	-0.103523	0.0268829	0.0345838	0.0550896	-0.112245	0.0743553	-0.0405248
-0.00266433	0.0753819	-0.0260988	-0.113587	0.0869435	-0.0249894	-0.00485524	0.0946504
-0.042508	0.245019	0.119862	-0.0542724	-0.110092	0.0802509	0.122464	-0.0902522
-0.0161874	0.209094	-0.0771524	-0.0443071	0.0242633	0.0430328	0.173236	0.0787913
0.0971331	-0.00357514	-0.00217452	-0.0315519	-0.0202193	-0.00314261	0.0717349	-0.0436954
0.154536	0.028948	-0.0580272	-0.144392	-0.0424093	-0.181897	-0.0162325	-0.0375483
0.114127	-0.0891785	0.000169341	0.0302186	-0.0575536	-0.0634074	0.0481948	0.160622
0.0627582	0.208673	0.067585	-0.100641	-0.183261	0.0756791	0.00279258	0.86573
0.0373315	0.0135297	0.0721306	-0.0113604	0.0130232	-0.0781863	-0.136489	0.0844935
-0.0678589	0.0398223	0.0555114	0.000570751	-0.158653	-0.174525	0.144756	0.108649
-0.0356313	-0.069797	0.105977	0.0231844	-0.0641155	0.155568	0.105442	0.0383176
0.0803391	-0.0853207	0.0569232	0.022389	0.0372296	-0.18621	0.0895357	0.201111
0.00916939	-0.0259256	0.201327	0.173721	0.232584	-0.0503589	-0.0664081	-0.0644182
-0.00157696	0.0469503	0.101744	0.247008	-0.0728113	0.213631	0.0448334	-0.196597
-0.067996	0.139727	-0.0959743	-0.0190405	-0.0273599	-0.0603177	0.0239645	0.0533643
-0.0219381	0.0319173	-0.103172	0.0370529	0.0265492	-0.0152679	-0.0441773	0.178128
-0.0801898	0.140451	0.00314975	-0.0594211	-0.0777128	0.00566428	0.197584	-0.0322419
0.29927	-0.113219	-0.0569479	0.117319	-0.131201	0.00833211	0.0887215	-0.0493688
0.110027	-0.0355637	-0.0904225	0.0630203	0.0420088	-0.0627709	-0.144409	-0.0666855
0.272946	-0.000670647	0.0303734	-0.147569	0.0942905	0.0432071	-0.00126337	0.0598695
0.034164	0.0210851	-0.0857746	0.0399175	-0.0454802	-0.0701991	0.109543	0.162009
0.173018	0.106387	0.187547	0.307611	0.221237	0.106991	0.0633471	-0.0318303
0.379522	-0.0333564	0.138645	0.370185	0.0376219	-0.100677	0.0282076	0.262929
-0.0318496	-0.0702739	0.0255216	-0.0486816	-0.120602	-0.0292277	0.0403626	0.0436187
0.0568431	0.0319513	-0.0342796	0.134565	-0.067024	0.859254	-0.0821443	-0.0161316
0.319273	-0.0819936	0.198461	-0.15898	0.0278339	0.323177	-0.0124158	0.0889559
0.174354	-0.0609756	0.119928	-0.12349	0.115649	0.0425085	-0.0892002	-0.0555354
0.128748	0.0333648	0.133313	0.258519	0.184181	-0.0842018	-0.00906111	0.0468245
0.0198717	-0.0220816	0.134407	-0.0165637	-0.0275031	0.0190814	-0.0553039	0.0638554
-0.0550952	0.0410869	-0.0490332	0.0243753	0.0375821	0.063989	-0.0174866	-0.104346
-0.032494	-0.0799247	0.0780655	-0.108299	-0.0305058	0.0727231	0.0237226	-0.0503884
0.208702	0.0316472	-0.0266505	0.0514603	0.0361321	-0.244362	-0.0443944	-0.00193299
0.00852727	0.00861913	-0.0539642	-0.074352	-0.115186	-0.0906119	0.0301034	0.0340873
0.0865182	-0.240419	0.0886995	0.0448777	0.0259702	0.124798	0.0373268	0.111001
0.232454	0.0997635	0.0285984	0.170639	-0.0528833	0.0545847	-0.143116	0.0939795
0.0881184	0.0819939	0.225303	-0.0288606	-0.0727507	-0.003598	0.10084	0.154753
-0.126349	0.0901819	0.098758	-0.125129	0.0634723	-0.0137349	-0.101038	-0.0654508
0.785569	0.19277	0.141344	-0.0458684	0.0420434	0.0736826	-0.0430242	0.170038
0.0558869	0.00629026	0.211726	-0.0715692	-0.0331037	-0.0273586	-0.0332749	0.0277533
0.13848	-0.0353858	-0.0180889	-0.025069	0.0715544	0.118827	0.220252	-0.0276295
-0.0806084	-0.0199787	-0.0379466	-0.0483768	0.024702	-0.00380463	0.147147	0.183358
0.0949098	-0.0839573	-0.00967088	-0.154976	-0.000484383	-0.0847319	0.0991696	0.0442186
-0.0416733	-0.0765317	-0.0438607	-0.0840423	0.079061	-0.0909669	-0.0404187	0.123867
0.141479	0.0540284	0.038142	0.0958549	-0.0415209	0.0453342	-0.000455384	-0.00591514
0.0909852	-0.131066	0.050769	-0.0358539	-0.0354318	0.0647866	-0.0827158	0.042716
-0.10073	0.160105	-0.0381797	-0.0721535	-0.0947861	-0.0731329	-0.0419814	0.179229
0.00903566	-0.0611576	0.039202	-0.0396949	0.0105049	-0.0801989	-0.0582055	0.105047
0.075527	-0.0274681	0.0160797	0.267696	-0.0332697	-0.0621125	-0.0518416	-0.040426
0.069427	-0.0232246	0.00523949	-0.0119356	-0.0286526	0.160321	-0.0370635	0.145944
-0.0187145	0.068261	-0.00298622	0.149917	0.0191895	-0.0283711	-0.170544	0.0653431
0.021564	0.204925	-0.0107954	0.0936325	-0.112613	-0.0629139	0.0218933	0.165039
0.103348	-0.141	0.0019562	0.181125	0.0616719	0.104629	-0.0852362	-0.00304143
-0.0324683	-0.0512173	-0.057348	-0.0449595	-0.198378	0.0656209	-0.0434591	0.0906685
-0.0767382	0.15459	0.123241	-0.0409002	-0.0344812	-0.0461197	0.188556	-0.0120804
-0.0307925	-0.151774	0.0876636	-0.0526392	-0.0701808	0.298229	-0.10745	0.263488
0.219413	0.0183514	-0.013309	0.0376945	0.0403204	0.134807	-0.0578316	-0.0112343
0.257565	0.127786	-0.0101675	-0.0118707	-0.0312771	0.0187943	0.025931	0.302447
-0.0199033	-0.0531757	0.194242	0.0996447	0.104887	-0.0550653	0.0459247	-0.0787089
0.0539139	0.020285	-0.00942779	0.01182	-0.077426	-0.0448664	-0.00186694	-0.0911948
0.0889337	-0.00395084	0.525541	-0.00755876	-0.0951318	-0.126832	-0.0898401	-0.0466767
0.00867681	0.130275	0.178474	0.0269871	0.0455868	0.110911	0.0845216	0.0209448
0.155046	0.0484121	0.140633	0.00327923	0.0283437	0.0385696	0.0696185	0.0553702
0.111846	0.0167761	0.0146209	-0.00292548	-0.0392029	0.0026176	0.160166	0.0388864
0.0414296	-0.0396968	0.151761	-0.0565568	0.0206162	-0.124195	0.049786	0.17726
-0.050722	-0.112005	0.0451449	-0.000155531	-0.0329095	-0.000772527	-0.0775524	0.0585138
0.0349461	0.0248622	0.0253571	0.00947294	0.114495	-0.00632238	-0.0952008	0.112454
0.342576	0.093552	-0.0643446	-0.0441806	0.0119924	0.06992	-0.0169674	0.21382
0.0442869	0.102249	0.363378	-0.0399366	0.0415576	-0.0352002	-0.0882494	-0.0412449
0.0857472	-0.142448	-0.0301115	0.0947928	-0.0389404	-0.000586473	0.0193548	0.0669426
-0.000370411	0.149913	-0.0434524	-0.0824312	-0.0702471	0.197417	-0.0941133	0.0899947
0.0366081	-0.186884	0.0606612	0.0644235	-0.0173126	0.143644	-0.0742373	0.0409064
0.150917	-0.0103015	-0.0203958	0.0830556	0.015999	-0.0344944	0.125406	-0.0547306
0.0356245	0.0833352	0.0189145	0.00120897	-0.0160958	0.176828	-0.0485884	0.289223
0.023644	-0.0182972	0.146866	-0.0144329	0.112741	0.0582012	0.107496	0.196493
-0.00742077	-0.0135893	0.235416	0.0790514	0.115869	0.0260191	-0.0961503	0.0248735
-0.107022	0.0198419	-0.0708758	-0.158371	0.0380486	-0.0462922	-0.0596075	0.116385
0.296961	-0.0164108	0.245187	-0.127983	-0.114757	-0.0970161	-0.114598	0.0256114
-0.155788	-0.123873	0.173255	0.0375475	-0.0271786	0.0384927	-0.122325	-0.05523
0.00587147	0.12884	-0.0037495	-0.0252335	-0.0600754	0.10998	0.0641926	0.0601696
-0.0973509	0.112904	-0.176065	-0.099652	-0.0472057	-0.0641484	-0.0420762	0.160865
0.0302519	0.0549819	-0.120278	-0.0543548	0.0599585	-0.0817213	-0.110151	0.223014
-0.108184	0.0784313	-0.157679	0.170469	0.142991	0.0384532	-0.0793319	0.116859
0.207675	0.0063391	0.00176884	0.017539	0.0297749	-0.0194088	0.288442	0.131184
0.16787	-0.13645	-0.00359284	-0.0561241	-0.0494226	0.367574	0.00688505	-0.0258652
0.261696	0.103986	-0.0178416	-0.0708371	-0.0947324	-0.0427232	0.0395926	-0.00808139
0.00222389	0.0363752	0.00895235	-0.0548246	-0.0475219	-0.00563283	-0.0643354	0.0455888
0.00563815	-0.0654369	0.162148	-0.00348398	-0.0428292	-0.0285181	0.0750938	0.294812
-0.0127088	-0.0744268	0.271043	-0.0868352	0.0833604	0.011518	-0.0157502	-0.182758
0.00533411	-0.0849369	-0.0921516	0.0432178	-0.00378715	0.0559453	-0.0592489	0.0271962
-0.0540755	0.0392735	-0.130251	0.0379977	-0.146452	0.105139	-0.0894238	0.187156
0.13389	-0.00467586	-0.0482378	-0.0941236	-0.159568	0.072935	0.0604144	0.150477
0.20386	-0.0293901	0.0798345	0.0733259	0.00304429	-0.0395716	0.264692	0.155045
-0.0404096	0.0435612	-0.0484044	0.0776042	0.0856688	-0.000885767	-0.0272035	0.0913264
0.0184054	-0.0228003	-0.143326	0.163275	-0.000848458	-0.0677359	-0.0257309	0.0818771
0.00762077	-0.222629	-0.0235629	-0.0182431	-0.205338	0.0826771	0.186685	0.07333
0.242223	0.0309912	0.0327503	0.238103	0.0202993	0.00667665	-0.00119073	0.0144382
0.0537805	0.0475972	0.100585	0.12413	-0.000879916	-0.00077864	-0.0392038	0.000113861
0.0358988	-0.132402	0.0157398	-0.10542	0.0613961	-0.106755	-0.00662709	-0.0251399
0.116068	-0.0705775	0.231728	-0.00703689	-0.122936	-0.194702	0.041465	0.0668928
0.0400337	0.146652	0.2961	-0.00267212	0.00806497	0.225023	-0.13999	0.105757
-0.00420744	0.143349	-0.0148767	-0.0568261	-0.07842	-0.0801938	-0.045685	0.0824495
0.0935461	0.181372	0.00723386	0.232808	-0.0474369	0.0694949	-0.0907283	-0.0517593
0.00230204	-0.0030429	0.0726265	0.337373	-0.194142	-0.00156651	-0.0148741	0.00170106
0.178639	-0.0811132	0.0609621	0.256955	0.0402988	0.0117674	0.003315	-0.0437482
0.0291113	-0.0816645	-0.0802756	-0.0574237	0.137528	-0.117307	0.0352421	-0.094189
0.0622142	-0.0380476	-0.078511	-0.0525573	-0.0660165	-0.00723378	-0.00410247	-0.0792908
0.218489	0.3145	0.215821	-0.0385304	0.00889034	0.0114905	-0.0301247	0.174748
-0.00451764	-0.0782045	0.0367062	0.107306	0.277503	-0.0698178	-0.0120694	-0.0596043
0.206915	-0.169307	0.0859571	-0.122254	0.0274553	-0.108827	0.167603	0.0260651
-0.0390729	-0.0501858	0.272094	0.165765	-0.0357241	-0.169436	0.0638536	-0.111647
-0.0608191	0.00507645	0.167367	-0.10685	-0.011754	-0.0352623	0.0103555	0.0786639
-0.0723031	-0.159099	-0.105611	-0.119574	0.0765616	0.204248	-0.0962468	-0.0567176
0.216837	0.0298413	-0.052844	0.164604	0.0731883	0.062455	0.0406057	0.0249878
0.106013	-0.217871	-0.0161393	0.148493	-0.0957501	0.0862002	0.0131428	0.143591
0.03728	0.118697	-0.0443071	0.00260707	-0.0987905	-0.134626	-0.0331232	0.0269559
-0.0398011	0.107784	0.0851469	0.0899972	-0.0263187	-0.0715978	-0.0421772	0.198411
-0.095001	0.0469646	-0.135557	-0.166545	-0.130767	0.0541859	-0.000994253	0.146671
0.179425	0.662028	-0.115355	-0.0311339	-0.076735	0.0593395	0.0310718	0.0537672
0.193182	0.195314	0.0469791	-0.0192208	0.103681	0.128945	0.103236	-0.107713
0.167212	0.0829843	0.15404	0.0546759	-0.00765684	-0.0326946	0.106316	-0.104572
-0.0197489	-0.0687695	0.0414317	0.35538	-0.0911688	-0.223319	-0.117891	0.187246
-0.0224041	0.0358776	-0.00901122	0.11988	-0.117819	-0.121775	-0.0205247	-0.115977
0.0121997	-0.0926997	0.0923605	0.0139373	0.0246124	-0.0605943	-0.0182773	0.0648547
-0.097167	-0.0380419	-0.0215338	0.0841952	-0.106003	0.198802	-0.133533	0.0108906
-0.0636839	0.0485571	0.0481684	0.00935985	0.0342122	0.0898391	0.0991659	-0.0679331
0.0142458	0.0481118	0.111066	-0.160427	0.0564445	-0.142445	0.0255155	0.0604468
-0.10319	-0.064495	0.0756317	0.0659662	0.0299865	-0.184054	0.0683275	0.0229467
-0.0230259	-0.047669	0.282913	0.0511537	-0.0881932	0.101171	0.0191366	0.0497458
0.0793743	-0.136726	0.0156943	-0.0871059	-0.127362	0.521366	0.0510117	0.146984
0.0441401	0.0845482	-0.136915	-0.00574394	0.0807111	-0.0651643	-0.00470189	0.0949333
-0.0543477	0.0975656	-0.0286876	-0.0169584	-0.0987141	-0.0259307	-0.00477452	0.0776669
0.356649	0.0648806	-0.033396	0.0843668	0.120877	0.0139884	-0.0377787	0.0175214
-0.055672	0.165992	-0.0204219	0.0723352	-0.0241809	-0.0498617	0.261685	-0.0536609
0.120462	0.0892321	0.274111	-0.142924	-0.153497	0.08888	0.00146891	-0.0118645
0.0698856	0.0387395	0.00480924	-0.144504	-0.00417479	-0.0739284	0.0292229	-0.0856587
0.201157	-0.104901	0.0509385	0.0460432	-0.130612	-0.0241987	0.0480132	-0.0162532
-0.00800039	0.0769871	-0.048849	-0.0541063	0.23393	-0.134623	0.00359988	0.097128
0.23353	-0.107428	0.0667492	0.111737	-0.10321	0.0407146	0.0977689	-0.0442426
0.0389925	0.188045	0.106335	-0.0776931	-0.146795	0.0274082	0.00634509	-0.054171
-0.0493995	-0.0137726	0.00533347	0.188532	-0.182355	0.0992122	-0.0566305	-0.00734937
0.178471	0.0467829	0.0819031	0.019453	0.0744651	0.0247989	-0.003629	0.00885211
-0.0171342	-0.076873	-0.111032	0.0137035	-0.0171093	-0.125635	-0.0387567	-0.0511829
-0.0585796	-0.137097	0.0304763	0.0714065	-0.0654997	0.0373063	0.100718	0.173636
0.161389	0.194255	0.0818265	-0.0324911	0.163273	-0.017708	-0.060997	0.00624745
0.221103	0.0241842	0.0329189	-0.0489716	-0.220305	0.012711	0.00802884	-0.0749235
-0.00996249	0.00946634	0.0148149	-0.0143163	-0.116641	-0.0940088	-0.0641386	0.0366719
-0.0599591	-0.0751184	0.0175847	-0.037366	-0.0139391	-0.10237	0.0960211	-0.110876
-0.0746961	0.143845	-0.00304776	0.138478	-0.0646734	0.0688346	-0.031279	0.0944102
0.0721935	0.208824	0.0142972	0.0222969	-0.177936	-0.0219324	0.00500816	-0.0039529
0.127856	-0.201601	0.00788817	0.00532497	-0.0241157	0.0822601	-0.0344685	0.0377244
0.0524302	-0.0936336	-0.0250919	-0.107828	0.105251	-0.105967	-0.10367	-0.121649
0.177288	-0.081517	0.0890096	-0.135045	-0.0731007	0.0226104	-0.0736905	0.298248
0.0279801	0.0213714	0.0728334	0.00342826	-0.132132	-0.0566248	-0.03126	-0.0825249
0.159153	-0.11584	0.15811	-0.0686383	-0.209065	0.0770905	-0.0960121	0.120466
0.109368	0.067094	0.0322145	0.0456309	0.268317	0.0978702	0.0105545	-0.173073
0.241194	0.00372002	-0.029634	0.0290008	-0.00418537	-0.119529	-0.0686332	0.118633
0.112812	0.112466	-0.0697362	0.0323476	0.217329	-0.113242	-0.0485771	0.126578
0.126017	0.0894808	0.0579818	-0.105824	0.0151328	-0.129484	-0.0663033	-0.0321054
-0.0553169	0.03141	0.046769	-0.202999	0.0517951	-0.00484746	-0.0971971	0.214055
0.371387	0.355038	-0.0349016	-0.0846992	0.0429807	-0.0363978	0.279262	0.0583318
0.102465	0.0883267	0.138798	-0.00254628	-0.120018	-0.0602048	0.0349004	-0.0724955
0.0836722	0.0745377	-0.0109688	0.115118	-0.108814	-0.0332975	-0.0183698	0.248678
0.0212261	0.00807785	0.0679228	-0.0952505	0.0534155	0.0728965	-0.0844878	0.137105
0.0217378	0.114155	0.257706	-0.059791	0.0124584	0.0299787	-0.0384879	0.110183
0.12144	0.280819	-0.0756143	0.022187	-0.0535926	-0.0981275	-0.11951	0.00177935
0.0632482	-0.0251505	0.0414411	-0.0626811	0.0638888	0.0769231	-0.0656557	-0.0704016
0.0357241	-0.131718	-0.164487	0.0290558	-0.0658612	-0.167574	0.0178704	-0.124544
0.131907	0.00953387	-0.0100272	-0.00159747	0.125993	-0.00466962	-0.0539102	-0.0146789
0.110118	-0.018462	0.0873859	0.0204493	0.408101	0.00380213	-0.12828	0.180972
0.0533492	0.151331	0.230354	-0.0176568	-0.011556	0.037692	-0.0709462	0.037805
0.180086	0.0676883	-0.108024	-0.109404	-0.0821358	0.0123894	-0.0633137	0.150818
0.021673	-0.142195	-0.146294	0.0225385	0.0554804	-0.123442	-0.0766329	-0.0015028
0.265733	0.0941351	-0.0493418	0.0868886	-0.0868755	0.0265997	0.0131353	0.447425
0.0739733	0.0224815	0.00556621	-0.0399276	-0.155202	0.227931	0.129234	-0.0391093
-0.142877	0.0023406	0.0871701	-0.0570354	0.0164991	0.0238817	0.113466	-0.0148168
0.0899539	0.133911	0.106405	-0.0277589	-0.038243	-0.0816336	0.0168788	0.192099
-0.00360426	-0.0763538	0.0452787	-0.0264672	0.000953821	0.179451	-0.0523334	0.0473039
0.569339	-0.0363981	-0.0294708	0.0453414	-0.0777152	0.0854136	-0.101785	0.0486948
0.115647	-0.142953	0.0634618	-0.0912814	0.113593	0.0498136	0.0176079	-0.169506
0.224155	0.0855792	0.115632	0.0658413	0.0557344	-0.200388	0.0210025	-0.0485941
0.14752	-0.0173911	0.282224	-0.0683976	0.0679089	0.086	0.232876	0.134857
0.133464	-0.0549709	-0.0748805	-0.120282	0.115041	0.0136107	-0.0439453	0.00941012
0.0913024	-0.0908896	0.00542287	0.0223959	0.102425	-0.0866051	0.0464101	0.126923
0.0591476	0.0249761	-0.0121554	-0.0162887	0.106037	-0.0615235	0.0530491	0.115939
0.508563	-0.0266203	-0.107932	0.0876092	-0.0730187	-0.00136797	-0.115522	-0.204833
-0.0486637	-0.0630777	0.0617706	-0.112229	-0.0657803	-0.0484909	0.0186683	0.127009
0.100336	0.267009	-0.159339	-0.0130467	-0.104755	-0.0664842	-0.00415959	-0.12341
-0.013178	-0.110767	-0.00340849	0.0377741	-0.0397769	-0.138645	-0.0259633	0.0337094
0.155473	-0.0214701	0.0225832	-0.12378	0.150329	-0.12518	0.180538	-0.187214
-0.0891826	0.104129	0.0423771	0.0591351	0.0375863	0.0357534	0.0426111	-0.00296399
0.0283474	0.00256812	0.127823	0.0463155	0.0140144	0.0265199	0.0332687	0.11546
0.143944	-0.0226702	0.0664263	-0.0451032	-0.0186376	0.0629506	0.0157904	0.200566
0.0874306	-0.120174	0.0609177	-0.00272162	0.386638	0.493578	0.0972546	-0.0596937
0.0305344	-0.0443616	0.0328624	0.130223	-0.0439266	0.014961	0.0397475	0.0943277
-0.0189047	-0.0475043	0.0972019	-0.0152887	0.10715	0.0363984	0.00749189	-0.103079
0.0419883	-0.0285951	-0.20728	0.113297	0.0876608	-0.0276656	0.0496325	-0.0069681
0.0208779	0.163033	-0.0810567	-0.012108	-0.0497699	0.123962	0.10348	0.117691
-0.0783082	-0.054304	-0.00110211	-0.0510189	0.0841259	-0.0284584	0.136942	-0.118744
0.011999	0.0361708	0.00815983	0.0507666	0.185699	0.0846322	-0.1235	-0.00690839
0.143317	0.251875	0.000788542	-0.0947052	0.100606	-0.0487701	-0.00165137	0.166394
0.237429	0.00463491	-0.161508	0.149406	0.0866827	0.0100565	-0.0172691	0.0796594
-0.0631553	0.121662	0.0454864	0.0994732	0.0640081	-0.0452442	-0.0984496	-0.0843713
0.0287753	0.000916373	-0.093014	0.0267725	0.10841	0.220603	-0.114036	0.213271
-0.0751433	-0.101119	-0.0983303	-0.011754	-0.115013	0.0493073	0.032164	0.0615123
0.0487621	0.0550446	-0.0238154	0.0954491	-0.0534236	-0.0279094	-0.0685118	-0.0708191
0.187319	0.139089	-0.0327142	0.0741318	0.085607	0.0249885	-0.0589974	0.310956
-0.0811342	-0.0506512	-0.0743221	-0.0127501	-0.0617417	0.00904525	0.0419835	-0.0430939
0.135996	-0.0641984	-0.0513804	0.0192677	0.0854907	0.0856539	0.000501782	0.192925
0.145972	0.0865409	-0.060059	-0.0694664	-0.127211	-0.0287801	0.00293344	0.198338
0.0332624	-0.0476052	-0.0205827	-0.159931	0.0480624	-0.074876	0.123696	0.0710834
0.499073	0.164291	0.0747851	-0.12266	-0.0661894	0.0709861	-0.0163102	-0.0352538
0.00223995	-0.0667717	-0.0124869	-0.024859	-0.0984822	-0.0319985	-0.0731893	0.258433
0.0057156	0.156702	-0.0613675	-0.0194324	-0.0881013	-0.0962932	0.0295404	0.0290945
-0.00536239	0.033272	-0.0833335	0.0108518	-0.132625	0.108743	-0.115357	0.0243054
-0.0484237	-0.0647172	0.00303153	-0.0404217	0.174199	0.0687528	0.0236967	0.0953342
0.0834304	-0.118232	0.0456061	-0.0477554	0.0258908	-0.0162876	0.0509127	0.150679
-0.00287396	0.0480325	-0.00934625	-0.0726653	-0.0577554	0.373759	0.145364	0.0713538
0.0938814	-0.0637341	0.116056	-0.0129616	-0.115416	0.147574	-0.0531467	0.0426464
0.18786	-0.0160946	-0.0831577	-0.0117614	0.101083	0.0570472	-0.0320304	0.0516176
0.394994	-0.0748217	-0.0705402	0.0657571	-0.251908	0.0498288	-0.0914819	0.118592
0.0796344	0.00984588	-0.0548743	-0.0452856	0.192851	0.0902403	0.0250733	0.039269
0.151942	0.0147294	0.196782	-0.0239703	0.119031	0.0098913	-0.0768267	0.111803
0.0721329	-0.0207979	0.0830737	-0.0335391	0.202435	0.15475	-0.00610819	0.140044
-0.0105293	0.10076	0.166003	0.0633604	0.0091991	-0.0250059	-0.0814277	0.0432015
0.0406278	-0.0674403	-0.208565	-0.0125068	0.0197446	-0.0557918	-0.0447923	-0.0508017
-0.0592816	0.0655399	-0.0819599	0.117509	-0.144797	-0.0445183	-0.121692	-0.0841357
0.145322	0.00420204	-0.0743145	-0.0846824	-0.145683	0.107775	-0.00423251	0.0242678
0.0345585	-0.0302449	0.0776642	0.0172681	0.991708	-0.051379	0.0546911	-0.0768794
-0.00121582	0.0172134	0.0373818	0.0172657	0.15032	0.18109	-0.0498918	0.14687
0.259266	0.17204	0.252442	-0.029795	-0.138022	0.10433	-0.131091	-0.12094
0.0766261	-0.0957268	-0.0872859	0.0574173	-0.0087687	-0.0961744	0.149742	0.0549381
-0.0564446	-0.0867398	0.00546666	0.0403924	-0.121216	0.0888465	-0.0689	0.0556626
0.327568	0.210191	0.090318	-0.0953352	-0.0511262	0.0460444	0.0994582	0.124027
-0.050835	-0.087471	0.0391969	0.0420411	-0.0587273	0.0665644	0.0782122	-0.051309
-0.011653	-0.0314419	-0.00827114	0.0334692	0.067887	0.610743	0.0180887	0.0208608
-0.054541	0.0056207	0.0458074	0.16501	-0.140705	-0.039142	0.0663596	-0.0415949
0.056288	-0.0164928	0.0484942	-0.0230863	-0.02175	0.207742	0.160777	-0.172686
0.258201	0.040134	0.202428	0.0888061	-0.143671	0.00942601	-0.0586171	-0.034445
-0.163851	0.0240246	-0.0539542	0.102104	-0.0139058	0.246316	0.0327318	-0.0611054
0.0473657	0.0862123	0.0324293	0.0889008	0.121037	0.00215103	0.0404778	0.162902
0.259793	0.220737	0.109921	-0.152019	-0.098507	0.136952	0.00571102	0.0665952
-0.0203578	-0.0323282	0.0501356	-0.012287	-0.0613908	-0.0923571	-0.0115605	-0.011944
-0.0335197	0.0476872	0.0198583	-0.00185694	0.12539	0.0592267	0.0147164	-0.0498274
0.073213	-0.0997681	0.0950115	-0.0389712	0.0556872	0.146043	0.104384	0.351138
-0.031031	0.0168063	-0.173787	-0.0967713	0.0704677	-0.0766837	-0.0342822	0.148922
-0.117121	0.0320471	0.0439837	0.158898	0.138104	-0.0886482	0.0867231	0.180122
0.182613	-0.00614653	-0.00904108	0.117538	0.0768862	0.151585	-0.0698122	-0.0758185
0.272092	-0.050171	-0.038308	0.146311	-0.0307271	0.138438	0.115851	-0.0219546
0.241492	0.208692	0.00659983	-0.0528911	0.132275	0.0458365	-0.0612815	0.143352
0.0294223	0.0521963	0.0262862	-0.0597904	0.410445	-0.0905239	0.0939735	0.200334
0.0393281	0.0665949	0.185521	-0.0318961	-0.0304091	0.0735888	0.103068	-0.0156516
-0.0411857	-0.0702323	0.0825484	-0.113248	-0.0477959	-0.0198744	-0.0641477	-0.052362
0.071649	0.0633916	0.0529188	-0.0206671	0.0175538	0.109525	0.0657542	0.04729
0.0423089	0.0161194	-0.0886537	-0.00279657	-0.0310815	-0.0189021	-0.0338497	-0.165486
-0.0469615	-0.0321876	-0.0170969	-0.0277611	0.0123399	0.0675607	-0.0556469	0.242328
-0.0341143	0.0382542	0.058656	0.0196227	-0.097285	0.211141	0.0199249	0.111225
0.0762213	-0.108687	0.059608	-0.0260885	-0.0236846	-0.0901507	-0.146395	-0.0759451
-0.200442	0.00668741	-0.0161046	-0.197566	-0.0130567	0.0671847	-0.0593835	-0.146603
0.0520072	-0.0111804	0.0472886	-0.0588232	0.0173728	-0.0387187	-0.0716293	0.114704
-0.137279	0.02775	-0.0147057	-0.0361938	0.0599824	0.0326536	-0.0603635	0.137301
0.0764291	0.196963	0.0289832	0.105511	0.120411	0.0573277	0.0262125	0.0157808
0.125937	-0.0741677	-0.12299	0.0961262	0.137397	-0.0818343	-0.0569709	0.136713
-0.100168	-0.0357456	0.112399	-0.110988	0.00737221	-0.0786563	-0.076401	-0.100147
0.111198	-0.127559	-0.0501061	0.0806709	-0.067969	0.0729662	0.148208	0.222604
0.106548	0.130689	-0.0226347	-0.0622468	0.102063	0.00787408	0.0927139	0.10171
-0.0344333	0.312035	-0.0824726	-0.0197014	0.00968603	-0.122426	-0.0301033	0.0118378
-0.00120969	0.0254427	0.0341118	-0.00351707	0.202113	-0.0930728	0.082368	-0.0690359
0.103626	0.0123516	0.0130944	0.0238602	-0.0525396	-0.0662798	-0.0920925	-0.122307
0.0188187	-0.074435	-0.0136788	-0.126629	-0.0362542	0.0454723	-0.0941807	-0.026638
0.112331	-0.027945	0.464294	-0.0744263	-0.0401633	-0.135783	-0.0160278	-0.197265
0.0278757	0.0428914	0.0667379	0.0247712	0.0401721	-0.0181171	-0.09856	-0.0162671
0.217823	0.0581408	-0.140566	-0.0148669	-0.0270445	-0.0650621	0.0236949	-0.0525337
-0.0916594	-0.0217458	0.13123	0.0454636	0.065824	-0.0863993	-0.00542976	-0.0620064
0.435125	-0.26436	-0.0223597	0.0511155	0.0715679	-0.0492602	0.00793225	0.00198562
0.250992	0.0327662	0.0344583	-0.186188	0.0554526	0.0226592	-0.244198	0.0815189
0.0148764	0.291514	-0.0405913	-0.0432012	0.0631477	0.259037	0.00098636	0.107284
0.172833	0.0414522	0.0983817	-0.0804822	0.0738705	0.0191357	-0.012342	0.0199385
0.123632	0.0289313	-0.031823	0.108128	-0.0185915	-0.0522953	-0.0880968	-0.0200126
0.227626	0.0268297	0.00384704	0.0455366	-0.0641464	-0.175199	-0.0199815	0.109404
0.121494	-0.0826723	0.418034	-0.128207	-0.0858062	-0.131392	0.00502638	-0.00111704
0.137633	0.0549096	-0.170465	0.121229	-0.0267732	-0.055666	-0.0372612	-0.0637429
0.0933348	0.144902	0.0499877	0.105039	-0.143765	-0.0895929	0.00358061	0.015709
-0.0732313	-0.0701385	-0.068942	-0.0191155	-0.0463239	-0.00497117	-0.0607617	0.0403442
0.264015	-0.0268703	-0.0225636	-0.11141	-0.0590857	-0.111436	-0.137849	0.078299
-0.0168242	0.0189151	0.0568755	0.0321514	-0.0118771	-0.0224687	0.0948545	0.00938514
0.136006	0.150786	0.0357578	-0.0635669	0.114211	-0.0729312	-0.0650318	-0.126613
-0.0845265	-0.0417147	0.0514938	0.0489213	-0.0935259	0.02348	-0.099664	-0.0745023
-0.0445818	-0.0715207	0.0830611	-0.0956081	-0.0563659	0.00621293	0.00423689	-0.0750512
0.0124366	0.116705	-0.120821	-0.0788309	-0.114598	0.420887	-0.0727376	-0.0635268
0.0700312	0.0900317	0.166255	0.01466	-0.0729121	-0.02679	0.00609655	0.047117
-0.0429049	-0.0129685	0.111206	0.015515	0.104635	0.113	0.0951057	-0.0838746
0.515439	-0.0187068	0.154712	0.000187429	-0.0669996	-0.00211461	0.0712901	-0.111088
0.0867232	0.205143	0.138664	0.129055	-0.0170562	0.0338021	0.110537	-0.0667156
-0.138766	0.0793981	-0.125982	-0.035055	0.202049	-0.0306516	0.00281384	-0.0513927
0.0759309	0.157026	-0.117325	-0.122752	-0.0234672	0.114128	0.0438209	-0.0142229
-0.102197	0.113398	-0.0337537	0.0519649	-0.0429918	-0.0187999	0.0430309	0.0209375
0.0684211	0.045816	-0.0877203	0.0304894	0.0100716	0.117573	0.340755	-0.0118757
-0.0588327	0.0133052	0.158119	-0.00188068	0.0120294	-0.0159827	-0.0173687	-0.105551
0.23448	0.0310343	0.0178459	-0.0139546	0.00116503	0.0318237	0.112636	0.0500871
0.0334732	0.0456203	0.122438	-0.0279246	-0.0152081	-0.0621244	-0.0706623	-0.133852
0.0217636	-0.116237	-0.0447591	-0.0315345	-0.0447817	-0.032279	0.00506167	-0.0337727
-0.063639	0.00782047	-0.0319932	-0.115169	-0.0402702	-0.0684282	0.015569	0.0278321
0.202858	0.19201	0.210335	-0.00853703	-0.0431921	-0.0696808	0.0210679	-0.135547
0.11818	0.00822009	-0.0402568	0.0282779	-0.0140772	0.158654	0.08251	0.0256942
0.0127064	-0.0867325	0.0508991	-4.94578e-05	0.114521	0.112759	0.0843077	-0.0351529
0.158106	0.155263	0.0367563	0.0838175	-0.148404	0.106814	-0.0256878	-0.0804628
0.0204105	0.0882449	0.0265264	0.0385615	-0.0219941	-0.104388	0.0453202	-0.0617061
0.237719	-0.121284	-0.0217213	-0.0220301	0.0538358	-0.107013	0.00643717	-0.144448
0.157395	0.0469421	-0.00528825	-0.10982	0.0722106	-0.0882809	-0.0504732	-0.0180016
-0.0558136	-0.0599551	-0.0184348	0.0941867	-0.089688	0.00500776	-0.0699627	0.0239341
-0.0260968	0.0490048	-0.112238	0.0563621	0.0329781	-0.0923147	-0.0723908	0.0760163
0.20351	0.124221	0.0865997	-0.0105448	0.0781494	-0.104123	0.173688	0.0907232
0.382974	0.0450332	-0.0952689	-0.100483	0.0303361	0.0224898	-0.106103	-0.0404266
0.13206	0.222349	0.127746	0.122013	0.0484899	-0.0579432	-0.0970083	-0.00562701
0.0110498	-0.0585762	-0.00871455	-0.117626	-0.102551	0.0771508	-0.0633417	-0.0082646
0.0300146	-0.00677525	0.0653249	0.00835124	0.329554	-0.060387	-0.00323196	-0.202194
0.19294	0.0124894	-0.045188	-0.0792805	-0.118188	-0.03043	-0.090971	0.0988988
0.0921587	0.173985	0.0548273	0.0926851	-0.119694	-0.123681	-0.00757518	0.133558
0.455536	-0.078579	0.0023548	0.154601	0.0718984	0.130372	-0.106279	0.0259056
0.19844	-0.0714632	0.136545	0.17575	-0.0486437	0.0673145	-0.0217447	-0.00596141
0.0351886	0.0324866	0.105874	-0.0649712	-0.0470381	-0.12247	-0.0266711	-0.0840393
-0.0470734	0.125153	-0.0855585	0.173561	0.0430586	-0.0458117	-0.000222163	-0.0122617
-0.0758897	0.175831	0.0635434	-0.0855446	-0.0390435	0.090017	0.0908657	0.103486
-0.0796025	0.100171	-0.00316666	0.0120304	-0.0748472	0.128121	-0.108189	-0.084355
0.0776332	0.0148615	0.131481	-0.152892	-0.0761508	-0.00440808	-0.0852595	0.018746
0.0602835	0.0564138	0.0682766	-0.0125331	0.0388184	-0.0689034	0.0294941	0.0968507
0.349963	0.110575	0.111846	-0.031395	-0.0562037	-0.00142557	-0.0315559	-0.00479052
0.101043	-0.0797858	0.108702	-0.0762249	0.139784	0.102611	0.0865758	0.0687527
-0.142308	-0.0932963	-0.0761009	0.0870466	-0.0189404	0.014543	-0.189846	-0.0400645
-0.0848083	-0.0265595	-0.0989761	0.126443	-0.0291693	-0.0157872	0.0348092	-0.0750976
-0.0168224	-0.114056	-0.00889089	-0.0471089	0.151483	0.0532436	0.216477	-0.0801355
0.109097	0.0520376	0.0633528	-0.0595608	-0.0148703	-0.0622358	-0.0137135	0.0753109
0.00237038	-0.0767434	0.0927955	-0.0573548	-0.0419018	0.00894583	0.0105557	-0.0241101
0.00804653	-0.0250306	-0.0102758	0.0132	0.00126083	0.00509753	0.104956	0.0220118
0.0527407	-0.00581093	-0.0693694	0.0691688	0.166874	-0.00831663	-0.0406861	0.0747283
0.165834	-0.0139234	0.0987214	0.0180751	0.128331	-0.132043	0.0834483	0.167989
-0.0490611	0.0332165	-0.00714125	0.00179837	-0.0241613	0.016547	-0.134072	0.157634
0.0896235	0.0893453	0.194186	0.0184251	0.077322	0.214459	-0.0630261	0.194432
0.180172	0.0583562	0.105445	0.0811067	-0.0645623	0.0165883	-0.0572418	0.033716
0.00993441	-0.0283472	0.143051	0.0239547	0.0231831	0.090196	0.0570334	-0.0213901
0.228161	0.137528	0.0472054	0.0973402	0.0806821	0.0204119	-0.0228269	-0.0359083
0.144349	0.078666	0.0258968	-0.0703843	-0.0647809	-0.0267371	0.113252	-0.0197293
0.0787917	0.0440914	0.133676	0.138398	0.0521236	-0.0172286	-0.0262944	0.140337
0.112714	0.0627027	-0.118326	-0.0674668	0.0079672	-0.0135532	-0.0111504	-0.00386164
0.0855106	0.0644701	0.0982461	-0.0111387	0.0200444	-0.0610415	-0.046331	0.00293753
0.253925	0.0915869	0.0394206	-0.0825047	-0.0434664	-0.0846366	-0.0571624	-0.0381775
-0.0155284	0.138384	-0.102553	0.0534425	-0.154852	0.458184	0.0589915	-0.0385599
-0.000153492	0.0277089	0.191029	-0.0180308	0.0300974	0.00972696	-0.12779	0.025852
-0.0692508	-0.100382	0.218737	-0.160552	0.0218851	0.16567	-0.0402987	0.0102685
-0.00919834	0.0555363	0.141875	-0.025561	-0.0349415	-0.142504	-0.0286545	0.124695
0.221991	0.207997	-0.0231654	0.00672952	-0.0937591	0.0243394	0.0680686	-0.0263496
0.132764	-0.0901537	-0.115628	0.0453933	-0.00428778	0.12444	0.220617	0.231767
0.00798917	0.0301115	-0.04958	-0.150735	-0.0658912	-0.0665288	0.116046	0.104025
0.175988	-0.112843	0.0511189	-0.00373655	-0.0769311	-0.0107751	-0.0654764	0.00757142
0.215333	0.0310537	-0.103824	0.0264833	0.20424	-0.0147134	-0.0216887	0.0903216
-0.115285	0.111482	-0.0240119	-0.0259691	-0.11872	0.0571649	-0.0506279	-0.023612
-0.0125805	0.183585	-0.00751781	-0.0930923	-0.183455	-0.0256207	0.053046	0.1437
0.0538009	0.342049	-0.0311625	0.0874576	0.0202538	0.0935283	-0.149412	0.101504
0.138113	0.0448903	-0.112232	-0.0869065	0.0759696	-0.101719	-0.149768	0.332821
0.164109	-0.0602817	-0.0909894	0.123586	-0.0906045	-0.113231	-0.0671532	-0.0660882
0.0162923	-0.0303332	-0.0651645	-0.00872537	0.254899	0.00162036	0.042736	0.0858326
0.193552	0.236142	0.189616	-0.0898147	-0.0802766	-0.0474007	-0.095535	-0.0369378
0.0353992	-0.175768	0.207065	0.10644	-0.00449037	0.248148	-0.0234589	0.0357435
0.0759414	-0.0047904	-0.0597595	-0.0577081	-0.0835561	-0.0507871	-0.0826204	0.0844679
0.195589	0.148544	0.225782	-0.0347584	0.130359	-0.00768654	0.0204122	-0.00499185
0.0314971	-0.141771	-0.133513	0.015648	0.08394	-0.0953776	-0.0110663	0.173252
0.304798	0.334256	-0.0526692	-0.0576457	-0.130841	-0.11695	0.278518	0.129459
-0.0404033	-0.0483472	0.014464	-0.0508405	0.11866	-0.0805658	0.0131753	-0.0198899
0.00440073	0.157884	-0.088603	-0.0602473	0.0288564	0.0549674	-0.059685	0.00687506
0.0601771	0.0262615	-0.0033953	-0.0796285	0.228145	0.00648783	-0.00783622	0.425572
0.0199153	0.0795198	-0.0183042	-0.0491547	0.0954064	0.103001	0.04223	-0.195174
0.112194	0.0252375	-0.0580522	0.0417206	-0.0617028	-0.0973086	-0.151653	-0.124707
0.0800131	0.049165	0.00569544	0.00722532	-0.0186204	-0.0157781	-0.147135	0.00145181
0.121092	0.160489	-0.0412896	0.0824745	0.0288142	-0.0100083	-0.0174683	0.0140194
0.234159	-0.0717002	0.06666	-0.00110691	0.00890666	-0.00769226	-0.115497	-0.0356344
0.0765759	0.186049	0.0894625	-0.031777	0.108481	-0.124709	-0.0792785	-0.053014
0.0909571	-0.147092	-0.01086	0.659792	0.0190278	0.0416395	0.126273	0.115132
0.00877434	-0.0490078	-0.013485	0.0204943	0.0633779	0.113755	-0.0536843	0.0768547
-0.0893207	0.0242335	0.0384851	-0.0865974	0.117277	0.132429	-0.0193255	0.0910806
-0.0557465	-0.121138	0.270238	0.0539016	-0.0189454	0.0542963	-0.127212	0.302032
0.0949899	0.071976	0.138186	-0.0264252	-0.11065	-0.0691175	0.0294217	0.0351838
0.19192	0.00763054	0.181878	-0.0908433	0.0577053	-0.0219083	-0.0139084	-0.0547705
0.0762356	0.132956	-0.101879	-0.0442859	-6.09943e-05	0.174406	0.0774842	0.206323
-0.0933111	-0.0473105	0.0214924	-0.0701464	0.04203	-0.0833256	0.265284	-0.017002
-0.137291	-0.0792907	-0.0397156	0.0956877	-0.0185229	-0.0539556	-0.0960128	0.0439317
0.050696	-0.0921742	0.0581414	-0.0842806	-0.0962642	0.0125129	-0.000532045	-0.108381
0.181255	0.0714716	-0.0870754	-0.00895467	-0.0692722	-0.0665379	-0.0634749	0.0240014
0.0128134	-0.100135	0.231861	-0.127505	-0.00766726	0.0319637	-0.0720416	0.287443
0.109387	-0.0199318	0.104418	-0.113215	-0.0224644	-0.000278405	0.0286941	-0.0593417
-0.00720379	0.3917	0.0366263	-0.0313248	0.0196595	-0.142598	0.132808	0.191025
0.135476	-0.0236253	-0.0834308	-0.0802525	0.0177083	-0.063887	-0.191812	0.176651
0.00974626	-0.0607102	0.0888334	0.0221129	-0.033182	-0.0208715	-0.0452266	0.21523
0.0830887	0.12186	-0.0327873	0.0197832	0.0432013	0.0599274	0.103174	0.209063
0.152457	0.00011625	-0.0497929	0.0340925	0.127504	-0.032655	0.0756793	0.0178678
-0.00881571	-0.100567	0.00254786	0.145033	-0.103412	0.0342011	0.096744	-0.0212858
0.0321495	0.0244398	0.0768377	0.102393	0.0213287	-0.0816134	-0.000794303	0.122707
-0.0262318	0.0734665	-0.00498463	-0.0891843	-0.11864	-0.0631004	0.034181	0.149763
0.228887	0.0170543	-0.0528165	-0.100104	0.0907659	0.0268865	-0.121026	0.037729
0.182367	0.0509809	-0.101893	-0.0206392	-0.0970095	0.0644234	-0.0748649	0.19455
-0.00392467	-0.0287526	-0.0869762	0.0552564	-0.0473373	-0.0511869	0.110875	0.0993192
0.191316	-0.0452813	0.140601	-0.0517746	0.188647	-0.110137	-0.089443	0.224464
-0.0521471	0.0932751	0.112659	-0.0866805	-0.136996	0.00757299	-0.100527	0.00852785
0.0132388	-0.0814045	-0.0234706	0.0804652	-0.108907	0.222006	-0.0243716	0.0268197
0.0075098	0.162761	-0.031379	-0.0473381	-0.0167173	-0.0590934	-0.177914	0.0202947
0.0821501	-0.0283532	0.0665287	-0.0312808	0.0612242	0.0393656	0.0726311	-0.0242474
-0.0664555	-0.136837	-0.0854225	-0.0486423	-0.0104222	-0.0794652	-0.0352666	-0.0792552
-0.00134906	0.0358557	0.0388873	-0.241155	-0.108404	0.091593	-0.0432562	0.0242786
0.00370321	0.0709182	-0.0315684	-0.0792116	0.32187	0.131103	0.000493085	0.0843725
0.0543518	-0.00737749	0.0430198	0.0168507	0.133195	-0.0705787	0.033045	0.155796
0.209868	4.02671e-05	0.0301116	0.223476	0.0394263	0.243252	0.0965167	0.0185994
-0.0152938	0.0660226	-0.0724866	-0.00845784	-0.00392633	0.0570583	0.00048328	-0.0267997
0.306263	-0.0477479	0.119014	-0.0675115	-0.0755356	0.0119542	-0.0669481	-0.186225
0.0169615	0.147166	0.0352969	0.137682	-0.0387024	-0.135321	-0.0664067	0.220211
-0.0933916	0.0801514	-0.0788851	-0.0826384	0.0296394	0.45987	-0.0586576	0.0261552
0.0203166	-0.0560506	-0.010156	0.141149	0.00199546	0.0149616	-0.055078	-0.0232399
0.225331	0.19882	0.175817	0.0346212	0.0453491	0.1883	0.0493637	0.221893
0.134945	-0.077111	-0.0129804	0.145527	0.225402	0.00596037	-0.14913	0.151692
0.027368	-0.0538032	-0.0792625	0.020266	0.0198183	-0.032477	-0.0659173	0.0492098
0.182107	0.033599	0.13853	0.0242929	-0.145386	-0.102903	0.0846578	0.0369843
-0.0838091	0.0278305	-0.0133952	-0.0223041	0.0660459	0.270165	-0.0370345	0.104561
0.0362408	0.0454308	0.129352	-0.023684	0.00953301	-0.0845309	0.0509381	-0.0110877
0.284884	0.095293	0.0534032	0.0473592	-0.0278146	0.0237652	-0.0735305	0.120849
-0.117277	0.00732508	-0.101715	-0.0503173	0.055766	0.0833756	-0.112343	0.315785
0.0918339	0.0100183	-0.029371	-0.0202201	0.00601349	-0.0185959	-0.220347	0.206838
0.0976823	0.00155704	0.136645	-0.059592	0.0933634	-0.0400989	0.00142415	0.127026
0.174401	-0.131179	0.0358705	0.151305	0.210123	0.100311	-0.1313	0.0944705
0.494336	0.0776446	0.00727886	-0.0980603	0.0166539	0.142423	-0.0766901	0.117264
0.00550904	-0.0292239	0.0257251	0.018265	-0.144797	0.126313	-0.00129333	0.0154189
0.0339728	0.0856764	0.141808	0.0304476	-0.0185856	0.171257	-0.0737979	0.012371
-0.0132012	-0.0131952	0.0953195	-0.100385	0.129973	-0.125101	0.235868	0.0577229
0.224646	-0.0866578	-0.0837982	-0.121623	-0.0935352	-0.0330477	-0.112439	0.167563
0.0122244	0.0392878	0.194728	0.631694	-0.0410867	-0.0141947	-0.10089	0.172377
-0.0300765	-0.0881245	0.0242357	-0.104568	0.0513906	-0.0929983	-0.073446	-0.0567691
0.0813698	0.108112	-0.0127073	0.000883263	0.0812	-0.0207095	4.4107e-06	0.0359728
-0.0207829	0.193049	0.0306711	0.123567	-0.050505	-0.0658801	-0.127295	0.164277
-0.0843832	-0.0227306	0.145232	0.156729	0.108945	0.0227003	-0.0319269	0.102838
-0.0259196	-0.00569646	0.100968	0.0499254	0.0554911	-0.00250376	0.0683973	0.122304
0.0654378	-0.0506016	-0.0523827	-0.0238728	-0.0214466	0.0754796	0.0469663	0.15349
0.0824387	0.021143	0.07813	-0.0859007	-0.00701257	-0.0727724	-0.0723907	0.0324995
-0.0116177	-0.0641076	-0.0769726	-0.0464216	-0.050228	-0.0148839	0.00668811	-0.0350068
0.17408	0.0994842	0.120892	-0.0556908	0.0406614	-0.0182171	0.0258703	0.0758536
0.157369	0.0630583	-0.0941768	-0.0315851	0.00412995	0.0136896	-0.0204015	0.154831
0.0728681	0.257106	0.00436399	-0.0419923	-0.131118	0.12439	0.0281401	0.0989243
-0.0165967	-0.0241515	0.132092	-0.0685133	0.0103324	-0.11701	-0.0480816	0.309266
-0.0640309	0.215336	0.0208151	0.133405	-0.0502725	-0.0947018	0.0361151	0.150562
0.216993	0.119783	-0.0270275	-0.104855	-0.0133895	-0.0443037	-0.0314819	-0.0170785
0.0133033	-0.0842556	-0.0389151	0.0379682	-0.0244603	-0.00795238	-0.0473887	0.266745
0.00171169	0.153768	0.0368218	-0.039329	0.0398702	0.0472196	0.00739909	0.0883242
-0.0958261	-0.268399	-0.096738	-0.159445	0.275187	-0.0702436	-0.0829872	0.107399
-0.0207795	-0.0548413	-0.0545039	0.106936	0.0891809	0.252753	-0.213814	-0.0340602
0.168293	-0.0688221	-0.100815	-0.00115935	0.021391	-0.100576	0.0652712	0.208429
-0.0439536	0.0280249	0.083798	-0.066408	0.038332	-0.0847511	0.040374	-0.00352248
0.0741923	0.0809975	-0.0425923	0.0457056	-0.0229668	0.0478661	0.109912	0.132371
-0.0360716	0.0673185	0.0211119	0.00734724	0.0256178	0.100844	0.0318796	-0.0188919
-0.0299966	0.299926	-0.033293	0.0212562	0.583742	0.00828646	-0.0471942	-0.0477191
0.114471	-0.104874	-0.0271037	0.12171	0.0969511	-0.135822	-0.0140452	0.232107
-0.0155932	-0.109351	0.00275195	0.234524	0.160833	-0.00587326	0.0229106	0.124948
0.00184471	0.0222013	0.523233	-0.0934482	0.256746	0.165548	0.104382	0.0928792
0.0637226	0.182892	0.068673	0.0884639	0.0376285	0.0058427	-0.0471731	0.0531424
0.128302	0.0246755	0.0958417	0.0307787	-0.0148648	0.0513317	0.0627492	0.0733019
-0.0261828	0.0166678	0.0740774	-0.0349229	0.0360993	-0.0047288	-0.0535315	0.241471
0.0956819	-0.0594365	-0.0851536	-0.132758	0.153813	-0.0333656	-0.0447368	-0.0751026
-0.0618899	-0.0469694	0.234584	-0.000367234	0.13973	0.0950182	0.0425197	-0.0126716
0.199331	0.0949325	0.278243	0.0834897	-0.0757895	-0.0774241	0.160487	0.0344764
0.00644553	0.00245711	0.0677854	0.0550702	0.148739	-0.0507672	-0.0038157	0.0567532
0.111827	0.0503501	0.108741	-0.0358096	-0.0845015	-0.0258446	-0.0944997	-0.0561372
0.35169	-0.0663086	0.220821	-0.0352252	0.112121	-0.152901	0.0641025	0.168586
0.238403	-0.0375755	0.105318	0.0595041	0.0188191	-0.096448	-0.0474541	0.0177898
0.217514	-0.0856788	0.0507806	0.130994	0.0845159	0.161545	0.0605423	0.141971
0.0637312	-0.168296	0.0203894	-0.0717633	-0.000214093	-0.0858675	-0.0498331	-0.0419932
0.0884828	-0.00219669	0.0187043	-0.0606032	-0.20498	-0.15107	0.00271484	0.0292213
0.0547902	-0.0194832	0.149644	-0.0158127	0.186242	-0.188256	-0.132653	-0.152281
0.142493	0.160105	-0.0191734	-0.100006	-0.149422	0.00309954	0.146273	0.0504419
0.230096	0.0854624	0.464232	0.027359	0.0442771	-0.0610124	-0.00968317	-0.0244438
0.14531	0.0744666	-0.12462	0.0641907	0.0129136	0.205111	-0.0994718	0.000199241
-0.00045443	-0.0524129	0.117037	-0.0569593	0.0380272	0.277326	0.0338016	0.00077748
-0.0170359	0.104567	0.0329189	0.103713	-0.0629932	-0.0652733	-0.0318422	0.0944761
0.153851	0.00728596	-0.0223415	-0.00289306	0.0672553	0.0961543	0.0662051	0.0565823
0.0637301	-0.205359	-0.181991	0.0226874	0.0181153	-0.0204452	0.00185246	-0.102953
0.013426	-0.0841508	0.707721	0.13848	0.0281793	0.0349275	-0.0639707	0.144563
-0.177279	-0.116898	-0.0614892	0.100458	-0.159607	-0.0338222	0.00758195	0.173354
-0.0831154	-0.0561011	0.0785463	-0.0742363	0.0141196	0.0746573	0.0964467	-0.107663
-0.0146056	-0.0922741	-0.0695575	-0.174263	0.0302426	-0.126523	-0.0865075	0.126657
0.0755417	0.0339699	0.202699	0.0100043	-0.100661	-0.142295	0.0190501	-0.0661153
0.0341031	0.292334	-0.100212	-0.0917461	0.0675748	-0.0108423	-0.0182965	0.0292156
0.122814	0.0232819	-0.0275501	0.0369795	-0.0200868	0.140093	-0.0841245	-0.135162
0.131699	0.106865	-0.0619049	0.0211361	-0.0525423	-0.0789214	-0.10742	-0.0397339
0.0856945	0.000599374	-0.0804024	-0.0513721	0.213479	-0.0223741	-0.0674502	0.134182
0.0849906	0.100569	0.222067	-0.113604	0.199177	0.104632	0.00933273	0.436462
-0.0684743	0.185408	0.0944965	-0.0472073	-0.0310948	0.0556879	-0.0051263	0.0396512
0.278802	-0.00753972	-0.106083	0.150389	2.86292e-05	0.102847	-0.0165377	-0.0366993
0.0973492	0.0356476	0.176082	-0.00975302	-0.118431	0.0337025	0.115959	0.564596
-0.0474113	-0.0511882	-0.125756	0.0122936	0.0283323	-0.0423879	-0.0831513	0.122295
0.0563274	-0.142297	0.0927987	0.0365298	0.112896	-0.0550021	0.0233876	0.122987
0.177681	0.369227	0.0204098	-0.134968	0.15093	-0.0555025	0.104341	0.0568191
0.0538035	0.287111	0.0718108	-0.0379887	-0.0721551	-0.00291162	-0.0942147	-0.041283
-0.101213	0.00224902	0.0383872	0.0690808	-0.116676	-0.0751914	0.0575784	0.373773
0.181663	-0.0596809	0.0915492	-0.00404036	0.0372925	-0.050994	0.1479	0.301383
0.158896	-0.0653812	-0.104635	0.192022	0.0331144	0.0630189	-0.0981091	0.336364
-0.067346	-0.0190956	0.160706	0.0634564	-0.0302743	-0.138457	-0.106784	0.0569268
0.183182	-0.125413	0.106416	-0.162764	-0.0663126	0.154904	0.0282919	0.0465146
-0.0582132	-0.189417	0.0382617	0.0145516	-0.0380738	-0.02305	0.056839	-0.136728
-0.058325	0.104591	-0.0754775	0.0865957	-0.16183	-0.171004	-0.0858202	0.309957
0.238934	0.0019924	0.0388622	-0.0487521	-0.00529741	-0.197177	-0.112417	-0.006644
-0.0436625	-0.0764933	0.00474431	-0.0762411	-0.039886	-0.0869065	0.00642648	-0.0634564
0.4522	-0.052581	0.15256	-0.0685857	-0.0343369	0.114823	-0.0604619	0.07076
0.138492	0.105577	0.0698426	-0.0631063	-0.0416478	-0.1816	-0.0109854	0.262521
0.0202522	0.105065	-0.0072299	-0.0194332	-0.133384	-0.060468	-0.110755	0.035208
0.145191	-0.0585915	-0.0329447	0.115541	-0.0370978	0.0694067	0.0127672	0.27744
0.0177807	0.155609	0.0331395	-0.127322	-0.0138953	-0.187724	-0.102136	0.34612
0.0751966	0.10388	0.0234847	0.105628	0.0122757	0.0257647	-0.0484077	-0.143225
-0.0597113	0.00871117	0.0312713	0.0230889	-0.00822069	0.0127309	-0.115711	-0.0104999
-0.0583442	0.0169785	-0.0830008	-0.1184	-0.0346965	0.0104432	-0.0282564	0.021754
0.108899	-0.0656989	0.0334556	0.0317115	-0.0830955	-0.0173439	-0.0909155	-0.0460965
0.312388	-0.126271	0.036748	0.027323	-0.105402	0.0192189	-0.0287872	-0.0137663
0.0386767	-0.10712	0.0517661	0.0983598	0.0409775	-0.13335	-0.0622777	0.0134661
0.266228	-0.088092	0.00492797	0.042236	0.0205576	-0.0457261	0.0237857	-0.0380171
0.139627	0.0333169	-0.0299444	-0.0354756	0.0242363	0.0212947	-0.0686762	0.246327
-0.025082	-0.0670406	0.0670904	-0.0260706	-0.0242799	-0.0114919	0.0198575	-0.0488542
0.0387077	-0.116634	0.0276801	-0.111692	0.0185036	0.0257199	0.0674591	-0.0235
0.395666	0.0161638	-0.014592	-0.0116082	0.10006	0.174967	-0.0320048	0.528504
-0.0257699	0.0740036	-0.0980083	-0.0466141	-0.0455793	-0.00789081	0.0647684	-0.0684008
0.0686554	-0.147954	0.0447957	0.0355513	-0.0225623	-0.067205	-0.0164563	-0.0380234
0.0182486	0.00209271	0.00876305	-0.00842824	0.0859074	-0.112523	0.0391846	-0.0363288
-0.0157056	-0.0767585	0.203291	-0.0300001	0.189904	0.128755	-0.030075	0.0464557
0.09162	0.0422263	0.0223457	-0.0349358	-0.0982296	-0.0836468	0.0324077	0.0288361
0.0424831	0.0744899	0.152361	0.090772	-0.0228323	-0.168296	-0.129654	0.332392
0.175927	0.00775496	0.0944478	-0.0858032	-0.0619011	0.23192	-0.089055	-0.0532568
0.0358602	-0.198418	-0.00332906	0.100118	0.0952725	-0.0500552	-0.0380598	0.0436185
0.03748	0.168445	0.104743	-0.0567775	-0.1053	-0.0968713	-0.0161272	-0.0273161
-0.0158186	-0.116988	-0.0467696	-0.0496613	0.480987	0.179042	0.0183943	-0.00253314
0.0823393	0.10825	-0.0145456	0.0199847	0.132404	-0.0109067	-0.182506	0.199519
0.174362	-0.19573	-0.0307138	-0.0317525	0.118101	0.127202	-0.0221631	-0.0128378
-0.00113389	0.115	0.285114	0.0682742	-0.170139	0.114039	0.0605337	-0.133249
0.107129	-0.155529	-0.0134212	-0.0123975	-0.095432	0.120837	-0.0145032	0.011268
-0.024681	0.110139	-0.0137762	-0.0212089	-0.0112673	0.10733	-0.112762	-0.163907
-0.0886526	0.0259632	-0.0034061	-0.0124396	0.154146	-0.128938	-0.0437062	-0.0911061
0.140426	0.0642587	0.0425252	0.0193628	0.0483894	-0.015921	-0.00389139	-0.0468851
0.0804567	0.108423	-0.0306688	-0.183785	-0.041016	0.00884901	0.0259665	0.0121796
-0.00775351	0.0210645	-0.00455368	-0.0374057	-0.127365	-0.119831	0.0375718	-0.064049
0.358945	-0.134415	0.0271063	0.0698191	-0.0686316	-0.0297748	-0.0495851	0.0544456
0.198745	-0.0380984	0.0595144	0.103977	-0.142469	-0.102472	-0.0232806	-0.0916875
0.218635	0.0162716	0.100534	0.00408285	0.0564438	0.0417527	0.132333	0.033113
-0.111087	0.164366	-0.044618	0.00955585	0.0203581	-0.0503478	-0.00795815	0.164913
0.199716	-0.097635	-0.065099	-0.0287002	0.0354983	-0.0894612	-0.060105	-0.0678031
0.17142	-0.10455	0.0851393	-0.0151584	0.0524397	0.0723083	0.0429005	-0.0366205
0.115311	-0.105164	-0.0312329	-0.00443791	-0.0500557	0.090843	-0.0276969	0.167941
0.06914	0.106013	0.115946	-0.089246	-0.00977237	-0.0639502	-0.0509109	-0.146784
0.136575	0.19321	0.119697	-0.0906562	0.0848435	-0.0486062	-0.0497439	0.441619
0.247114	-0.139563	-0.0562132	-0.0704976	0.192631	0.114589	-0.0722466	-0.00807744
0.144795	-0.164589	0.0424132	-0.00709859	0.069734	-0.0922591	0.0971893	-0.170335
-0.00644024	0.00642436	-0.132436	0.0761909	-0.108907	-0.0473558	0.000321898	0.0764815
0.160715	0.0953722	0.201853	-0.0580767	0.101038	-0.00255935	0.0298648	-0.172736
-0.0755228	-0.0434199	0.0528297	0.0324034	-0.038862	-0.0133113	-0.106266	-0.0704453
0.179896	-0.0102104	0.0934984	0.0507726	0.00478159	-0.0797387	0.0622932	0.0254765
0.106763	0.173695	0.0566092	-0.0188169	-0.121134	0.128427	0.0619455	-0.0498934
0.17475	-0.14561	0.158572	-0.0649993	0.0616742	-0.068294	-0.0559772	0.796135
0.0741379	0.260561	-0.096321	-0.0395191	-0.0317198	-0.00750375	-0.0100485	-0.0530604
-0.0944552	-0.0258783	0.0582264	0.0173393	0.283454	-0.0736456	-0.111405	0.0453516
-0.0352816	0.00845595	-0.120313	-0.0536829	0.00669122	-0.181717	0.0437655	0.0598541
-0.00270472	-0.260547	-0.0718138	-0.0628996	0.135812	0.125148	-0.0532193	-0.0136484
0.13611	0.0319	0.059535	-0.00264227	0.0516056	-0.158408	0.229623	0.00168784
0.387277	-0.0198485	0.0525621	-0.0981112	-0.060659	0.0494613	-0.0378541	0.0420711
0.287321	0.0524693	0.0315957	-0.197267	0.174784	0.025259	-0.0692914	0.0400084
0.0562256	0.182103	0.03883	0.133091	0.01595	-0.000856365	0.166798	0.067966
0.0766395	-0.0226183	0.0690199	0.0730263	-0.0562207	-0.102783	0.007945	0.0978811
0.0805495	-0.0488131	0.209421	0.569894	-0.0018936	0.218695	-0.0733395	-0.0274187
0.174472	-0.0803766	0.0437426	-0.0280853	0.00778256	-0.19111	0.04476	-0.000476774
0.129808	0.0084619	0.0378523	0.0188375	-0.0434562	-0.0737552	-0.0502418	0.0542448
0.134504	-0.0518033	0.0247817	-0.0145148	-0.0114811	-0.0696935	0.106216	0.395403
-0.110261	-0.107786	-0.0248732	0.172121	0.0583303	0.0315723	-0.0272546	0.138577
-0.0151766	-0.114658	0.181311	0.000955888	0.0863554	0.00513751	0.0719577	0.0607738
0.0867269	-0.215698	0.0812496	-0.0590513	0.10788	0.144285	0.111481	-0.180539
0.292311	0.0916184	0.0363866	0.0143958	-0.0461267	-0.0510915	0.0249021	0.0256344
0.0118486	-0.114051	-0.0620891	0.505522	-0.0412937	-0.0900758	-0.126603	0.238167
-0.00124888	-0.0584236	0.20161	-0.0401008	-0.0445525	-0.0157643	-0.0440965	0.236453
-0.0254474	0.301987	0.0496167	-0.083396	0.0674917	-0.0172452	0.0389783	-0.0786889
0.0816596	0.00522534	-0.0346558	0.014127	0.0802064	-0.0737668	0.0855916	0.19414
0.0678771	-0.0351952	0.0110539	0.0455821	-0.079286	0.00422503	-0.0723229	0.108879
0.0426715	0.159745	0.0750619	-0.116299	-0.102593	-0.128223	0.0897897	-0.0951074
-0.0231423	0.214055	0.14102	0.0261258	-0.0578623	-0.0342523	0.0723798	-0.142754
0.455664	-0.0909073	0.0257556	-0.107659	-0.0884476	0.0741477	-0.0921759	-0.0336868
0.0464723	-0.143373	0.0267868	-0.0776902	0.212118	-0.0443848	-0.0127911	0.100316
0.0421963	-0.0193532	0.447262	-0.0160885	-0.0419431	-0.194348	-0.00304959	-0.0334702
0.0402503	0.0944268	0.14979	0.0186294	0.00129322	-0.0189947	-0.019508	-0.0654169
0.167478	0.0918937	0.0914119	0.0953694	-0.0754815	-0.0637695	-0.0280886	-0.116698
0.0263085	0.0506171	0.0176912	-0.0634068	-0.114796	0.100107	-0.00311344	0.00250482
0.0768136	-0.137489	0.155865	-0.0808392	-0.00674152	-0.0545481	-0.031308	0.075947
-0.120943	-0.134036	-0.0796957	-0.0933589	0.027431	0.0556166	-0.0867106	-0.0450105
0.0476483	-0.126111	0.0796624	-0.00620104	0.0636921	-0.0257951	0.0820643	0.596593
0.0116291	0.111975	-0.00858061	0.020778	0.177418	0.209	-0.0786695	0.0434235
-0.00408427	0.00859826	0.390016	-0.00433508	-0.0177749	0.0634709	-0.0777481	0.0674516
0.00631696	-0.115951	0.0574131	-0.0366595	-0.0158856	-0.112963	0.0241394	-0.205119
0.0881289	-0.168399	-0.0053876	-0.0731284	-0.0180665	0.066905	0.0531663	0.0705953
0.0992766	-0.0954878	-0.00863726	-0.0134507	-0.0159946	-0.0804949	0.071075	-0.140445
0.332862	-0.0980294	-0.0395053	-0.0251666	0.0418337	0.126584	-0.0111483	-0.0575813
0.0567878	-0.0245826	0.111481	-0.0913668	0.0453759	-0.108701	-0.0951392	0.149003
-0.0576435	-0.0357583	-0.135297	0.0651285	0.0728008	-0.0814595	-0.0363059	0.0334206
0.114032	0.0383741	-0.0214389	-0.147581	-0.119299	-0.0498343	-0.0120055	-0.0990211
0.0922165	0.0792457	-0.0862684	0.0743104	-0.031008	-0.00417924	-0.112032	0.475174
-0.0383007	0.0637413	0.0736162	-0.0638931	0.0638774	0.0610501	-0.104987	0.176221
0.0715827	-0.0136333	0.120376	-0.00503512	-0.122596	-0.0453877	0.0441123	-0.0162786
0.183914	-0.14152	-0.10597	0.16434	-0.0173725	0.0229629	0.074691	-0.0876434
-0.00855776	0.204389	0.389861	-0.0941557	-0.115381	0.256557	-0.0412886	0.178088
0.160334	-0.105247	-0.0234774	0.0128225	0.0617505	-0.12848	0.0530468	0.176825
0.0366627	-0.0344056	-0.140026	-0.0349291	0.182975	-0.0413482	-0.00721181	-0.0682846
0.207118	0.00619958	0.0456962	0.00352896	0.011195	0.0267394	0.0132792	-0.0824759
0.0660093	-0.0580093	-0.034084	-0.0492717	-0.0944389	-0.000148258	0.140976	0.0873221
-0.0253365	-0.150493	-0.0529192	-0.145606	0.0141932	-0.0252011	0.0321543	0.187198
0.107542	-0.0894677	0.14991	0.253992	-0.0531457	-0.0680034	-0.078351	0.0189422
0.013215	0.0644895	0.125704	0.00661336	-0.0428597	-0.20926	0.05705	0.0839051
0.0441816	-0.138332	0.0307493	-0.0827832	0.156645	-0.029193	-0.0777844	0.0686272
0.0105752	0.135861	-0.132038	0.138458	0.17296	0.148635	0.0509666	-0.146599
0.0954989	-0.163999	0.192338	-0.0572523	0.0315039	0.201363	0.00530726	-0.02518
0.16522	0.25435	-0.0677801	-0.0566479	0.0580225	-0.0526341	-0.0582071	0.0343253
-0.0638967	0.0346997	0.0898298	0.0163512	-0.0788604	-0.22075	-0.111472	0.629138
0.132516	-0.117183	-0.0675528	0.00895346	-0.0516067	0.185462	0.0231768	0.793148
-0.0342832	-0.119378	-0.0956179	-0.00796601	0.170423	0.177871	-0.0471082	-0.0292009
-0.0877141	-0.124125	0.00594026	-0.010103	0.0114455	-0.034767	-0.0335359	-0.0836508
0.199844	-0.0624175	0.00921065	0.183395	-0.0240026	-0.0194278	0.0691539	1.54564
0.068942	0.0931529	-0.0110665	-0.0136795	-0.0535251	0.172289	-0.105388	-0.00339849
0.199344	-0.0479998	0.204862	0.0634753	-0.0497587	-0.0446739	0.490108	0.260706
0.0625478	-0.119101	0.0679422	0.501662	-0.048516	-0.118465	0.0429936	0.0475957
0.145037	0.0383828	0.140461	0.216316	-0.0149338	-0.0985866	-0.0370674	0.0273111
-0.101093	0.0782383	-0.000767172	0.0865723	0.0493703	0.139258	-0.0714132	0.663472
0.131648	0.148762	0.0622032	-0.118882	0.0950086	0.130515	-0.0140581	0.0269721
-0.0972875	0.22375	0.237869	-0.130018	0.00120355	0.038906	-0.143529	0.10414
-0.000404438	0.0246894	-0.0453361	-0.0132171	0.0640613	0.0512227	-0.051766	0.0947208
0.0218912	0.0793685	-0.0656695	-0.0406845	-0.0622725	-0.0532883	-0.0469778	0.135827
0.152758	0.0139366	0.356213	-0.0142531	0.117239	-0.142584	-0.022958	-0.153442
0.103911	-0.0113874	0.0776457	0.0692122	0.0315169	0.00171246	0.0383525	0.100447
-0.0384609	0.0304181	-0.108062	-0.0440989	-0.0673277	0.0705441	0.00297259	0.0410664
0.016371	0.107201	0.201779	-0.138595	0.067532	-0.115502	0.0614618	0.0968751
0.0139143	0.0395641	0.0101492	-0.096914	-0.0516818	0.543425	-0.0261464	-0.0225454
-0.0822019	0.0709419	-0.0617962	0.0893442	0.0352504	0.0697231	0.0314336	-0.0720142
0.0465692	-0.150977	-0.0785082	-0.0352741	-0.0191093	-0.0473054	0.0909246	0.125489
0.30461	0.312751	-0.0784861	0.0740443	0.00641313	-0.136542	-0.096546	-0.0307015
0.142906	-0.14092	0.109673	0.00532695	-0.0700884	-0.0486657	-0.10708	0.0089602
0.00769997	-0.0267487	-0.026153	0.0416449	-0.0712801	0.124094	-0.00808854	0.0611488
0.0745933	0.0678476	-0.0412287	0.0843004	-0.0580988	-0.0227031	-0.071168	-0.0427565
0.212303	0.0124857	0.124614	0.0955101	-0.091102	-0.0477675	0.009877	0.303866
0.0240869	-0.0357632	0.0243867	-0.00681475	-0.027295	-0.0287814	0.00443053	-0.0434283
0.0328092	-0.0673617	-0.0935917	-0.0190575	0.0233014	-0.126539	-0.093881	-0.131627
0.0215197	0.125709	-0.0987655	0.00240468	0.209358	-0.0732599	-0.127317	-0.104643
0.0781728	0.106468	-0.0110082	-0.0891115	-0.00110337	-0.0797766	-0.104533	0.159336
0.15964	-0.102138	0.132553	0.133321	0.020507	-0.225712	-0.00211085	-0.0587499
0.889121	-0.145517	-0.198353	-0.0217188	-0.0298885	0.0198294	0.0774223	0.0541832
0.0151642	0.116926	0.0216892	-0.0784197	-0.2086	0.0497002	0.0945986	-0.0733093
0.143112	-0.0128378	-0.132031	0.326623	-0.00293725	0.0664687	-0.130075	0.112208
0.12234	0.0666987	-0.0911716	0.00442055	0.0144039	-0.121229	0.0403387	-0.0639537
0.0196915	0.158572	0.0024486	0.0182817	-0.0268907	-0.0862013	-0.094188	0.0932049
-0.134962	0.144041	-0.0279499	-0.0846528	-0.0935152	0.220473	0.0412945	0.291966
-0.0248796	0.205135	0.117622	-0.0137794	-0.00108347	-0.0505386	-0.0540024	0.0298934
0.44682	-0.102594	0.0532011	0.00942337	-0.0589806	-0.12959	-0.0248624	-0.0746459
0.131543	-0.0844918	0.102449	0.218865	0.00302122	0.167372	-0.0648082	0.00136376
-0.00131416	0.0345538	0.093244	-0.067515	0.0471482	0.0011997	0.0323977	0.00686207
0.045464	-0.0379408	0.308724	0.069194	0.0413477	-0.0633597	-0.0474427	-0.031691
0.0522281	-0.0744955	-0.0109356	0.0976883	0.101391	-0.00562932	-0.0872382	-0.0237448
0.0300408	0.0880752	-0.0363652	0.0528116	0.0459226	-0.113795	0.00663471	0.0535459
0.0238728	-0.0420961	0.144948	-0.00168799	0.000941387	-0.123495	-0.158553	0.392263
0.0815766	-0.0889544	-0.0728898	0.0495703	0.064618	0.0770819	-0.0685289	0.183615
-0.150994	-0.0269306	0.139543	-0.086457	0.127864	0.104406	-0.101123	0.17332
0.2405	0.00437181	-0.0158432	0.0145545	-0.101443	-0.0845178	-0.0657176	0.100037
-0.0135223	0.102294	0.0942697	0.038714	0.061353	0.0128191	-0.071938	0.0353343
0.0196172	-0.0341398	0.054873	-0.10309	-0.0802945	-0.017557	0.0893729	0.0568818
0.173974	-0.0545438	0.0736923	0.12106	-0.0315704	0.0194238	-0.0950512	-0.00656206
0.143833	-0.00875599	0.0345181	-0.0106553	-0.0292621	0.113118	-0.0905411	0.0522121
-0.0191489	0.0360627	-0.0556566	0.0132737	-0.0665298	-0.0394173	-0.108225	-0.0454514
0.150679	-0.0280735	-0.0104127	-0.110241	0.0285377	0.240921	0.138453	0.210488
0.00020518	-0.0358456	-0.0644487	-0.0245171	0.11226	0.162014	0.163096	-0.119754
-0.0511561	-0.00704318	-0.137722	0.078913	-0.000423122	-0.121455	-0.0213551	0.0180995
0.0511466	-0.118021	0.224655	-0.0382779	0.136197	-0.0850899	0.232646	0.0366251
0.0345405	0.126897	0.0214309	0.0280428	0.114734	0.090001	0.00225079	0.0682467
0.0534581	0.165847	0.0166374	0.0493564	-0.0323349	-0.106499	0.0544081	-0.0610059
0.118027	-0.0337002	-0.00698316	-0.0656212	-0.0238867	0.0322536	-0.0397113	-0.000634207
0.0442555	-0.0817652	0.0227319	0.0872631	-0.0419572	-0.097035	-0.144313	0.0340861
-0.0732295	0.0114163	0.113391	-0.0519338	-0.122387	-0.212401	0.0528671	-0.087859
0.3816	0.0541903	0.181419	-0.107123	0.0282558	-0.0762279	-0.0883757	-0.0691771
0.171026	-0.114485	0.0839836	0.0566114	0.112205	-0.0300783	0.0016014	-0.0644949
0.265552	-0.0143277	-0.00994496	0.103421	0.15888	0.0210238	-0.0717056	-0.176638
-0.0528505	-0.0497528	0.143477	0.0491821	0.265616	0.00313978	0.0856997	0.856255
0.206161	0.0733273	-0.136548	-0.0242512	-0.00315722	-0.0329965	-0.0407323	-0.0309845
0.0608535	-0.0332401	0.160548	0.0147362	-0.00610635	-0.010585	0.0340075	0.0534207
0.0372133	0.0836487	0.0302386	0.0144379	-0.146999	0.105813	0.00637332	-0.0279754
-0.197379	-0.0717753	0.123537	0.263064	0.045677	0.266719	-0.00805935	0.162168
0.0467787	-0.086072	0.170487	-0.0404382	0.102431	-0.0064674	-0.112751	0.0594574
0.0979854	0.115595	-0.0725822	0.0163575	-0.0252012	-0.000872588	0.0367157	-0.066198
0.000670319	0.0606772	-0.00440729	0.0274969	0.0623535	0.123593	-0.0400284	0.0249205
0.121399	0.0150304	0.0484348	-0.0726956	0.0588023	0.0606664	-0.0152695	0.224046
-0.0226121	0.0389207	0.202176	-0.0291087	0.0186781	0.0507646	0.0300783	0.357561
0.21295	0.173275	0.0916945	-0.0588346	-0.0356223	-0.201944	-0.0489163	0.117318
-0.100806	-0.206452	0.0991184	0.0632399	-0.0360171	0.135241	0.125945	0.0499672
0.142398	0.0558864	0.113368	0.21432	-0.0353798	-0.0542632	-0.00197674	-0.157335
-0.00862562	-0.160675	0.0990376	0.139965	0.135154	0.0547134	0.102451	-0.0190488
-0.040408	0.254993	0.0164227	0.100958	0.0180737	-0.0534838	-0.14897	-0.0738548
0.267392	0.265958	0.224339	0.0341734	-0.0982648	0.084295	-0.037939	-0.103177
0.0968618	0.0135243	0.271583	0.296351	-0.0390136	-0.0364991	-0.0334362	0.0642553
0.296124	0.0124229	0.0617309	-0.0849502	0.0440267	0.0139403	-0.0355398	0.0408487
0.0559501	0.129385	0.109212	0.0278368	0.10921	0.0164564	-0.125531	-0.185763
0.0677459	-0.129473	0.0851178	0.0413662	-0.017287	0.0314801	-0.00428882	-0.0627773
0.000642577	0.0587211	0.239149	-0.0121243	-0.019671	-0.111946	0.0663805	-0.0323957
0.079877	0.164261	0.139845	-0.0520014	-0.0332204	0.0108881	0.0252086	-0.00296804
0.107821	0.0841501	0.250649	0.0218119	0.0641616	-0.0207163	-0.0787969	-0.0978983
-0.132623	-0.0384651	0.0264129	0.190304	-0.0302183	-0.115666	-0.00759906	-0.0836853
0.0308389	-0.0880829	-0.102481	-0.0768339	-0.0926587	-0.026532	0.114286	-0.148367
0.199879	-0.147361	0.000107418	0.0445198	0.0736852	-0.0946516	-0.0996925	0.400134
0.0847783	0.116723	0.165725	-0.202934	0.331551	0.13149	-0.00950348	0.00871596
0.0265626	-0.21399	0.0607241	-0.0243647	0.0885574	0.0191562	0.0634362	0.168717
0.0904386	-0.0209832	0.0203074	7.88429e-05	-0.0557771	0.0261039	-0.00171743	0.0959081
0.144802	0.382195	0.292066	-0.103132	-0.0170964	-0.106437	-0.00245438	-0.0185533
0.330895	0.0480315	0.00707017	-0.0772518	0.17227	0.0298645	0.00274709	-0.153304
0.0746886	-0.0428097	0.120822	-0.0324802	0.0959794	-0.101334	-0.124108	0.237139
0.172667	-0.102725	0.220611	0.130951	0.0780217	-0.0299986	0.0268656	-0.0257326
0.185545	-0.0734728	-0.0937335	0.195189	0.0201137	-0.0704545	-0.0593518	-0.0474391
0.140632	-0.0277963	0.0129611	-0.0307259	0.35582	-0.0425715	0.0949977	-0.105858
0.122491	-0.0673359	-0.0942157	-0.0905921	-0.0670545	0.0210559	-0.0343642	-0.0314612
0.151273	-0.102253	-0.00204587	0.0193829	-0.0805345	-0.0272221	-0.0822068	0.0153818
0.115261	-0.0741956	-0.162008	-0.104531	-0.057559	0.201479	-0.0659436	-0.0142393
0.08993	-0.0509231	0.193745	-0.0721568	0.115435	-0.0671104	0.105193	0.30344
-0.120005	0.0931984	-0.00867734	-0.0299894	0.0593888	-0.0640838	0.0112217	0.0482601
0.107346	-0.0578502	-0.0913146	-0.0648938	0.0771515	0.0635334	0.0149167	0.298903
-0.12884	-0.12079	0.0600379	-0.164148	0.114253	0.14829	-0.0539796	0.165376
-0.0688201	-0.0167549	-0.0348161	-0.0815231	0.111776	-0.166786	0.173614	0.596473
0.406802	0.0263197	0.0913746	0.0236557	0.00715626	-0.060159	0.239304	0.132966
0.146374	0.0468029	0.16371	0.0223326	-0.113168	-0.0617778	-0.0976598	0.0606069
0.16437	-0.000992835	0.145844	-0.0859961	-0.0384917	-0.125698	0.0334765	0.102288
-0.0627856	0.0691027	-0.103106	0.127428	0.343237	-0.0590306	0.0140845	-0.00742699
0.087418	0.0196296	-0.0823902	0.161357	0.122621	-0.13686	-0.101349	-0.218486
-0.0176434	-0.00616393	0.127548	0.00371081	-0.00151865	-0.042242	-0.00358716	0.0927766
-0.0726177	-0.000217796	-0.0753655	0.0598197	0.0137976	0.0443096	0.0842826	-0.0131942
0.14008	-0.0326937	0.108231	0.178222	0.0770239	-0.0253568	-0.0336864	-0.0231761
0.0878937	-0.0587922	0.200555	-0.0334491	-0.100404	-0.0724206	0.0417774	0.0473669
-0.116172	0.014393	0.15525	-0.11833	0.48323	-0.0378714	0.0590071	0.0927354
-0.0533169	0.140083	0.15946	0.0241244	-0.0583575	-0.00228858	0.131182	-0.0562048
0.156301	0.102333	-0.0605867	-0.0518442	-0.139496	-0.0761436	-0.109795	0.0557061
0.00194309	0.0896049	0.0496083	-0.010584	-0.00321852	-0.052456	-0.0317839	-0.0124009
0.113969	-0.0194168	-0.084666	-0.208803	-0.00915392	0.0489735	0.0426851	0.0130724
-0.118714	-0.0140885	0.0213793	0.123288	0.0385429	0.126342	-0.0877026	0.0471241
0.119345	-0.0662503	0.0169874	0.0261056	-0.0931477	-0.0407019	0.166464	0.00221336
-0.0503127	-0.076049	0.0785607	0.051106	0.148295	-0.03841	0.0942979	0.134245
0.133886	0.0325534	0.0247459	0.0587354	0.0088579	0.116248	0.175039	0.120406
-0.0147144	-0.0601085	0.124175	-0.108487	0.017925	0.0159277	0.0720525	-0.0110094
-0.106232	-0.0788189	0.0229226	0.00139909	-0.0424838	-0.0206047	-0.0381761	0.188751
-0.10966	0.0605213	0.248808	-0.0882071	-0.0275687	-0.0831655	-0.116526	0.104807
-0.0223525	0.166534	-0.0319244	-0.0541034	-0.0339083	0.0367335	-0.0303482	0.0871931
0.12842	0.119708	-0.0345615	-0.00552464	-0.157309	-0.0414547	0.0355281	0.107108
0.0496727	-0.102013	-0.0413343	-0.0553473	0.0608201	0.0193665	0.0125481	0.0445257
0.0218416	-0.0122546	0.0602843	0.151123	-0.0275882	0.0900119	-0.0524586	0.127304
0.0863349	-0.0386737	0.0349481	0.167312	0.0222075	0.014454	-0.0574313	-0.0912126
0.18555	0.0919279	0.0408843	-0.0147528	-0.00280646	0.248663	-0.0350041	0.0381091
0.0266568	0.0867538	0.0335308	-0.0368102	-0.111787	-0.0644977	0.0648588	0.152496
-0.0061959	0.139768	-0.00216835	0.134286	0.0118343	-0.014057	-0.00652151	-0.0808415
0.00543017	-0.0150581	0.20543	0.0847237	-0.160435	0.268657	0.151497	0.244181
0.293702	-0.0878024	0.329673	0.0422055	-0.0156623	0.0711907	0.0574474	0.0744585
0.0853514	0.189363	-0.0860328	-0.0303001	-0.106069	-0.0569204	0.114894	-0.126139
0.062438	-0.116131	0.0309574	0.0853648	0.0592207	0.0389694	0.254497	0.0185464
0.177495	0.0129579	0.173192	-0.110358	0.0111137	-0.116056	0.141489	-0.0389491
0.227925	-0.127947	0.328141	0.121183	-0.000669946	0.0818404	-0.00928819	-0.0982247
0.142742	-0.226867	0.169961	-0.0341468	-0.093993	0.10742	-0.180721	0.106796
0.774064	-0.0948649	0.0344033	-0.026472	-0.122877	0.0320568	-0.0747611	-0.0150778
0.227402	0.0313606	0.15274	-0.012772	-0.0221735	-0.128714	-0.0310444	-0.0308529
0.144225	0.00850469	0.0367586	-0.034081	-0.12321	0.205212	0.113694	0.943694
0.1139	-0.0766514	-0.126044	-0.0484506	0.0724116	-0.144777	0.0342618	0.0915288
0.0751551	-0.0950449	0.0610375	-0.113951	-0.00775607	-0.095972	-0.0760953	0.14015
0.00711455	0.226372	-0.0869069	-0.0902067	-0.0923735	0.0390122	0.0122897	0.122354
0.190886	-0.0405406	0.172662	0.0367986	-0.123482	0.197107	0.147445	0.0419941
-0.0311571	0.124101	0.0341798	0.11431	0.0538098	0.0300715	0.0669046	0.141798
0.193979	0.036038	0.0965991	0.0605162	-0.0579205	-0.0208396	0.0697331	0.0401484
0.0327577	-0.087472	-0.00725373	-0.114856	-0.0366568	-0.0850714	0.0776832	0.127023
-0.0319457	-0.0186616	0.162814	0.0568809	-0.0373547	-0.0779458	0.0818792	0.116954
-0.000850503	-0.0683227	-0.0387133	0.0269828	-0.190379	0.0440682	0.0955068	0.140344
0.130552	0.0408562	0.0252217	0.0196325	-0.0401417	-0.153134	0.0312353	0.0117403
0.0983486	-0.0539007	0.137483	-0.106992	-0.0121527	-0.0104376	-0.0578434	0.026528
0.0831114	0.0729205	0.169422	0.106535	-0.157829	-0.0787348	-0.0360516	0.00490605
0.172041	-0.00473775	0.0224731	0.0791452	0.0393688	-0.0462813	0.102563	0.222707
0.132935	0.0957961	0.0317174	-0.188264	0.0446442	-0.0614169	0.0102614	-0.0340155
0.201256	-0.0544428	0.0149912	0.0169533	0.452478	-0.0548347	0.078734	0.0140685
0.00898205	-0.00447886	-0.0894412	-0.0494476	-0.0190265	0.00563535	-0.0119624	0.243367
0.384286	-0.169593	0.0258442	-0.0522982	0.0782136	0.0713688	-0.00498422	-0.0312363
-0.064286	0.0299846	0.13735	0.0513898	-0.0189965	-0.103383	-0.0279734	-0.00928697
0.104717	0.243174	0.039439	-0.0267888	-0.014972	0.15738	0.00645232	0.290713
0.11104	0.0723095	-0.00483195	0.00719766	0.0879156	-0.00259431	-0.0457791	0.140176
0.0734172	-0.0211276	0.34149	-0.101749	-0.0802581	0.00302942	0.027418	0.0614944
0.0978901	-0.0976432	0.216026	-0.0558729	0.0204744	0.127907	-0.105087	0.106247
0.303264	0.134676	-0.0223612	-0.0381982	0.00653061	-0.0208265	-0.0118859	0.000658277
0.039703	-0.0498977	0.0556878	-0.0959701	-0.0425988	0.0625555	-0.0602254	0.0187146
0.124156	-0.0330242	0.00305157	0.0774057	0.0715842	0.0370628	-0.0396464	-0.0409452
-0.0315155	0.395387	0.0526878	-0.132385	-0.0459641	-0.0309677	-0.0443937	0.0677713
0.0233234	-0.0845986	0.0899804	-0.137963	-0.0388412	-0.0222788	0.0817194	0.205011
0.0922676	0.233578	-0.0801915	-0.0852025	-0.00725114	0.0660271	0.0166097	0.235867
0.175427	0.119272	-0.000811574	-0.0454919	0.00267546	-0.0350526	0.0773541	0.0194777
0.00593684	-0.0640227	0.178234	0.122205	-0.013115	-0.102952	-0.0270187	0.124733
0.102694	0.076578	0.0351959	-0.0911741	-0.11165	-0.0831038	0.0346164	0.0652349
0.0223096	0.113248	0.0237069	0.0174675	-0.115098	0.0260496	-0.0222514	5.84105e-05
0.133345	-0.0749137	0.202952	0.00235472	-0.0282883	0.11223	-0.130407	0.181224
0.0154455	0.0806721	0.0543831	-0.0767009	0.104418	-0.0594189	0.0432522	-0.0792985
-0.0256345	-0.018382	0.130799	0.0170635	-0.115702	0.0540424	-0.00476684	-0.0134685
-0.0100757	-0.0319855	0.0632012	-0.0404873	-0.0913232	0.0593467	-0.0511514	0.156332
0.104177	0.0174388	-0.0837258	0.0130438	-0.180585	0.112759	-0.0148116	-0.0154319
0.297777	-0.0282097	0.0282682	0.0443758	0.00403759	0.052639	-0.0731222	0.0940355
-0.083718	0.0835476	0.139591	0.0177352	0.0334679	0.070843	-0.0315109	0.0403367
0.0574081	-0.0986422	0.0592018	-0.0589216	0.0202289	0.0241948	-0.121268	-0.020391
0.201244	0.100047	0.151627	-0.0350909	-0.03567	0.0541698	0.0383199	0.281933
0.126408	0.143852	-0.0760478	0.0671863	-0.00528701	0.128528	0.119027	0.0705076
-0.0949721	0.0922763	0.0426658	0.026863	-0.145058	-0.0957522	0.0506484	0.129079
0.313995	0.00476109	-0.0210271	0.0665162	0.0297902	0.12246	-0.0725919	0.111285
0.221479	-0.00101791	-0.0341702	0.140609	-0.0295591	-0.054815	-0.0525266	0.171564
0.0832778	-0.0302635	0.171038	-0.125488	0.0648585	-0.00362498	0.0116779	-0.0754755
-0.00549794	0.0318678	-0.0965755	0.129841	0.00334782	-0.0509661	0.0316124	0.00538603
0.0838238	-0.10059	0.061093	-0.0242312	0.101974	0.112673	-0.218802	0.266319
0.164825	0.178919	0.149946	0.033005	0.152659	-0.0324585	0.0378384	0.0526097
-0.0360373	-0.00484234	-0.130052	-0.00986027	0.0154092	0.0153243	0.0402223	0.0407845
0.403033	0.0199355	0.0568346	-0.0683018	0.000539195	0.0464095	0.103105	0.435526
0.206802	0.033409	0.0292689	-0.00029255	0.0145369	0.0377948	-0.104159	-0.0578414
0.0931818	0.102661	0.0987609	-0.00458299	-0.122292	-0.00628648	-0.112296	0.127419
0.149416	-0.0546885	-0.0199342	0.0318359	-0.106676	-0.0274526	-0.00169853	-0.0365307
0.127712	0.0734331	0.153187	-0.199919	-0.0362157	-0.121887	-0.104777	0.0725813
0.0358813	-0.0224781	0.269034	-0.0789566	0.194143	0.00155154	0.105606	-0.0827925
0.0149322	0.0897446	-0.0692123	0.107383	0.0431458	0.103929	-0.0538653	0.00136562
-0.0238259	-0.0603094	0.0510731	0.223732	-0.0658963	-0.00246193	-0.0690338	0.204445
-0.0886647	-0.0827053	-0.0398773	0.0959043	0.0245235	-0.0419554	-0.101308	0.0424461
0.111696	-0.15865	0.146513	0.0618412	-0.0291264	0.00336855	-0.115192	0.0955659
-0.0660915	0.0442454	-0.120905	-0.0742356	-0.116936	-0.051619	0.123671	0.0112762
0.368784	0.0946925	0.333563	-0.0178526	-0.0421081	-0.018706	-0.0560448	0.112208
0.101305	0.134646	0.151687	-0.160666	0.0975395	-0.00791156	0.0412635	0.157711
0.00597839	0.00192512	0.140584	0.093886	-0.0572211	0.0794494	-0.0621944	0.054092
-0.0190693	-0.191496	-0.0614061	0.0878677	0.102523	0.00174255	-0.0687284	0.23598
-0.0413299	0.0763031	0.116352	0.0344336	0.0520706	-0.0348653	-0.116882	0.692698
0.0872818	-0.0040172	-0.0446384	-0.0770007	0.11621	-0.00204107	0.112484	0.192514
0.0310842	-0.00790368	0.365943	-0.0742947	-0.103036	-0.0756494	0.126649	-0.0434187
0.132462	0.0324558	-0.07628	0.0118117	0.0595878	0.0339589	-0.0337814	0.0336095
-0.0288295	0.0142183	-0.0508862	0.186733	0.259186	-0.0500486	0.314611	0.12344
0.0227949	0.078117	0.0757804	0.0441456	-0.0198623	0.0113416	-0.00166666	0.141524
0.134643	0.0645862	0.246575	-0.154324	0.265657	-0.0699082	-0.0182674	-0.042679
-0.0163344	-0.0345013	0.172723	-0.106054	0.0333276	0.117688	0.069693	0.21301
0.0852255	0.279843	-0.166603	0.11455	0.23688	0.000713696	0.000178253	0.63223
0.0137238	0.173672	0.0629461	0.157799	-0.142387	-0.10385	-0.0123193	0.534238
0.00489876	0.104314	-0.0585934	-0.00783193	0.628877	0.00797557	0.0643456	0.0532748
-0.0925034	0.143102	-0.0692993	-0.124469	0.109394	0.0390939	0.0732964	-0.0531054
0.050473	-0.228177	0.0895953	-0.0717014	-0.0107662	0.0482326	0.0425045	-0.0485544
0.0718941	0.284469	0.121681	-0.000156465	0.221498	-0.0736134	0.0344382	0.0734476
0.0583195	-0.0935682	0.0434461	-0.0616089	0.208704	-0.0321024	-0.0337211	0.126451
3.06044e-05	0.0658705	-0.0280775	-0.0300593	0.288505	0.114363	-0.030275	-0.0854112
0.034419	-0.0496285	-0.124222	-0.0610652	-0.0702877	-0.0861485	0.0379896	0.146321
-0.0357712	0.0524112	0.0927807	0.0706464	0.0697028	-0.0144183	-0.015353	-0.0248633
0.151105	-0.0123195	0.022765	0.010084	0.0115636	0.00489486	0.0446217	-0.0419982
0.455278	0.00410336	0.196239	0.0519957	-0.0633117	-0.0410628	0.00344479	0.15821
0.104154	0.0898986	0.0489214	-0.125814	0.174791	-0.0496147	0.03202	0.121273
0.236057	0.0855124	0.107702	-0.102885	0.0335875	0.0652759	0.155531	0.0202241
0.124614	0.083377	0.313189	-0.0575586	0.0911861	0.039384	-0.0121872	-0.0420454
0.049094	0.0221458	0.0658934	-0.0547284	-0.0551435	-0.0160422	0.0232687	0.0823291
0.182322	-0.00552506	-0.0875075	-0.0406509	-0.0671377	-0.00693227	-0.0494825	0.103759
0.00199905	-0.077261	-0.0167369	0.058258	0.122144	-0.0181301	0.0474269	0.142646
0.202803	-0.0466424	-0.0210548	0.0707342	0.0404615	-0.0577276	0.0538014	-0.0395584
0.17107	0.0907662	-0.0495989	-0.0537742	0.00829823	0.0562525	-0.00114049	0.0115906
0.23985	0.0481941	0.0243954	0.0196016	0.112513	-0.0327656	-0.0172744	0.339186
0.0513638	0.173438	0.0583984	-0.0308117	0.12376	-0.0456878	0.127044	-0.0276497
-0.0334144	0.030719	-0.0121702	-0.0744204	0.182041	0.0746811	0.119086	-0.0241983
-0.0115851	0.144021	-0.108232	0.0498936	0.349316	0.248121	0.035681	-0.00214421
0.0050222	-0.106253	0.101525	-0.141061	0.150401	0.0912204	0.207991	-0.0131692
0.0469426	-0.128015	0.372025	-0.082045	-0.0517687	0.184623	-0.0829616	0.284863
0.0620047	-0.0456936	0.23468	0.0535355	-0.107661	-0.104906	0.0678183	0.0860212
-0.0828574	0.254384	0.216307	-0.106597	0.0530128	0.0349471	0.1581	0.276484
0.0248155	-0.00557601	0.316835	0.0561326	0.0705211	0.0556015	-0.0240791	0.0995712
0.10025	0.0298328	-0.0303171	0.0621096	0.0595392	-0.00337643	0.221304	0.0547981
0.107212	0.0140959	-0.103243	-0.00152996	0.041564	-0.0449175	0.0377888	0.112845
0.0767681	0.0543292	0.00803211	-0.0265681	0.0828364	0.0585246	0.0427121	0.155857
0.0917434	-0.046466	0.0332394	0.0672884	0.15455	-0.0271457	0.0441098	-0.0584278
0.0619042	-0.159679	0.0641202	-0.0815185	0.0720605	-0.145971	-0.117215	0.024706
0.195318	0.07369	0.0961633	-0.0924738	0.159784	0.0726286	0.0850607	-0.014283
-0.0125066	0.532494	0.186685	-0.00424866	0.0024875	0.0221039	0.0591303	0.0840294
0.363861	0.101796	-0.0317899	-0.0158668	-0.136217	-0.104107	-0.0956782	0.136791
-0.0425608	0.0778044	0.0817787	-0.0502822	0.129517	0.278026	0.0396852	-0.0931179
0.0913392	0.0136365	0.356021	0.0113043	0.157753	-0.0550131	0.0555027	0.216778
-0.0888031	0.0907533	0.0561524	0.00438237	-0.0813785	-0.00133477	0.203034	-0.0288918
1.05134	-0.0654127	0.0521844	-0.0118895	0.18332	-0.101712	0.0509577	0.0385288
0.0224025	-0.0569662	0.0339353	-0.0439927	0.051801	0.0679423	-0.0246323	0.0563505
0.0372852	-0.0121421	0.0012749	0.108914	0.25945	-0.0151085	-0.00625587	-0.0445464
0.123398	0.234621	0.0232171	0.0939642	0.202297	-0.0855678	-0.0547041	-0.0890115
-0.139003	0.061525	0.023784	0.0781558	0.0989318	0.102458	-0.0164175	0.0152729
0.266946	0.143032	-0.0253892	0.128363	-0.0688099	0.1893	0.0268751	0.174956
0.269081	-0.063436	0.0609999	0.109296	-0.0758285	-0.108037	-0.0465771	0.079538
0.232365	-0.0193364	0.0770486	-0.111838	-0.0767499	0.0192341	0.0710256	0.150361
0.121874	-0.0860612	0.0788584	0.0789282	-0.123418	-0.0427646	0.0765896	0.097645
0.17804	-0.11008	0.144996	0.0500602	-0.0311938	0.0334849	-0.0251949	0.54377
-0.0121278	-0.137924	-0.0842687	0.0982103	0.0785025	0.0229409	0.0559884	0.0465836
0.00532825	0.190324	0.0530652	-0.0393904	-0.0915831	0.0714822	-0.0299378	-0.120747
0.0925752	-0.0178526	0.0179052	-0.050472	-0.127543	0.0577774	0.0706513	-0.0249156
0.0560615	0.0262704	0.0268809	-0.0204538	0.155127	0.140538	-0.0263157	0.198503
0.189624	-0.0539434	-0.068519	0.123259	-0.0727292	0.0258099	0.272071	0.159517
0.092957	-0.0480939	-0.0024545	-0.0849751	0.112226	0.0957226	-0.0104412	-0.000355966
0.128056	0.0353543	-0.0181171	-0.00026477	-0.11605	0.0701831	-0.0331741	0.117256
0.118621	0.164708	0.0039465	-0.0728164	0.0777909	-0.112475	-0.0660425	0.0562725
0.184157	-0.0647772	0.0644626	-0.017977	-0.0304633	-0.0525774	-0.0284687	0.11515
0.0440214	0.204414	-0.0408955	0.0184125	0.239769	-0.107343	0.0783721	0.126531
-0.0685594	0.0630428	-0.0465586	0.0195444	0.169629	-0.0816054	-0.0530916	0.150584
-0.0441245	-0.035679	0.106784	0.0637103	0.150776	-0.0703855	0.111063	0.0386649
0.254218	0.186835	0.0150707	0.0865464	-0.0749517	-0.0265331	0.124293	0.205144
-0.0589822	-0.135097	-0.0274118	-0.205969	0.11078	0.17584	0.050869	0.133956
0.242013	-0.144198	0.144305	0.0982952	0.110867	0.0193367	0.0936571	-0.0103817
-0.0641494	0.302892	-0.00411663	-0.00616916	0.00723641	-0.176482	0.000417303	0.394212
0.154913	-0.156335	-0.118413	-0.0521396	-0.0682986	0.0293017	0.168648	-0.0149494
0.0809463	0.0521258	-0.00335368	-0.0662874	0.187566	0.0789515	0.0846247	0.306246
0.192564	-0.0848246	0.357995	-0.0469138	-0.00676989	0.177747	0.00230119	-0.113065
0.0556452	0.0446904	0.186598	0.112831	0.0971815	0.0133737	0.038803	0.0251911
0.598754	0.0449013	-0.0618608	0.146185	0.0716579	-0.0121684	0.0253689	0.290475
0.0159632	-0.108186	-0.0886686	0.126149	0.0833517	0.00484134	0.163264	0.0327494
0.0250716	-0.0467855	0.0398938	0.176625	-0.00773647	-0.0785292	0.0418373	0.106235
0.254033	-0.0256755	0.0659521	-0.10465	0.170906	0.0331724	0.0338424	0.120935
0.0254005	0.141831	0.164327	0.104781	0.0688152	-0.0818489	0.109519	0.360204
-0.140092	0.210006	0.263092	-0.0435058	0.0550502	0.064008	-0.0465559	0.41272
0.0891486	-0.202885	-0.0241194	0.0774297	0.0441009	-0.0818791	-0.0104349	0.560707
-0.0382175	-0.0591309	0.00621717	-0.0493505	0.0376009	-0.0257753	0.0358427	0.368871
0.0685001	0.0113696	-0.0218517	-0.0298833	0.10589	0.341075	0.110578	0.243906
-0.112915	-0.128024	0.123064	0.00770113	0.0702001	0.124614	-0.0668186	0.488597
-0.109706	-0.0920313	0.086363	0.0163946	-0.0348877	-0.0751655	-0.0574198	0.371901
-0.0750241	0.151142	0.017445	-0.0126347	0.0106466	-0.0113939	-0.0280236	0.323821
-0.0250762	-0.0782637	0.0651029	0.0809998	0.175595	-0.00332056	-0.0372462	0.0532891
0.0206874	0.0288299	-0.00029183	-0.0994235	0.0640298	-0.00593088	-0.0160173	0.080118
-0.0116541	0.0533023	-0.0129748	0.124215	0.100085	-0.0875908	0.0654763	-0.0307016
-0.00785013	0.0428491	-0.103237	-0.0255556	0.019612	0.137058	0.0330808	-0.0221891
0.0382866	-0.0884207	0.0136866	0.0508076	0.154517	-0.0339214	-0.0592227	0.181465
0.0983723	-0.0751668	0.0445756	0.111954	0.200346	-0.159587	-0.00355614	0.502926
0.035014	-0.114206	-0.114162	0.157008	0.0963402	0.023283	0.0466595	0.239745
-0.0475882	-0.0100004	0.275613	-0.0793934	0.082299	-0.0907078	-0.0665724	0.345487
0.0592703	0.01529	0.179754	0.132238	0.100319	0.188493	0.0797161	0.952363
0.112682	-0.181664	-0.0612669	-0.0159206	0.111097	0.176332	0.0328588	0.329769
0.0935161	-0.0758629	-0.0734544	0.0850446	0.062474	-0.0917977	-0.0273714	0.213321
-0.0727032	0.119948	0.119314	-0.00338213	0.14824	-0.00924694	0.0263889	0.0760219
0.0308178	-0.208992	0.0451629	0.262067	0.0168814	0.0195704	-0.0645479	0.0412777
0.0974159	0.0156067	0.116885	0.0180091	0.059134	-0.0377779	-0.0327761	-0.0803001
-0.0462718	-0.0979212	-0.0493218	-0.0258775	-0.00659793	-0.0451251	-0.0459397	-0.130794
0.156306	0.102078	0.256511	-0.00635127	0.0539787	0.0401505	-0.0487637	-0.00264348
0.0526473	-0.0574951	0.180938	-0.0562262	0.244448	0.012618	-0.0100064	0.215231
0.217963	-0.144479	0.383968	0.0406151	-0.0727636	0.063434	-0.0633062	0.0951828
-0.0101421	0.0320139	-0.0325507	0.0292302	0.102972	0.15831	0.0157965	0.214466
0.0133657	0.037343	-0.2047	-0.074465	0.0924804	0.296833	0.0688415	0.148092
-0.0788042	-0.0127123	0.216112	-0.0199732	-0.0154945	0.117288	0.0729103	0.150672
0.0109536	0.0273021	0.0257715	-0.0418909	0.0924678	0.148307	0.262209	-0.0527657
-0.0325516	0.244413	-0.0161701	-0.0395081	-0.00335141	-0.0510889	0.0054919	0.0317611
0.0985618	0.111841	0.0749903	-0.0896747	-0.0303537	-0.0993153	0.102594	0.151823
-0.0655157	-0.0150538	0.155478	0.189429	0.144868	0.245002	0.0818032	0.196372
0.0836831	-0.0624071	-0.0264091	0.0432979	-0.0596987	-0.181302	-0.0423931	0.288054
0.128836	-0.0280369	-0.0666227	0.241816	0.181614	-0.130377	-0.0555666	0.0339786
-0.00162155	-0.0595445	0.0989936	0.0585314	-0.0449891	-0.036844	-0.0321303	0.0395288
0.107264	0.196696	0.0363515	0.0872591	0.111917	0.0808196	0.127355	0.111597
0.124199	0.0572104	0.0835446	-0.0272501	0.204988	-0.026129	0.0475321	0.127099
-0.037195	-0.165144	0.0518472	0.028745	0.0455425	-0.0515285	0.105049	0.0467622
0.149676	-0.0584947	0.124271	-0.157029	-0.00193126	0.0210729	-0.0883385	0.338236
0.0436791	0.0944555	0.0144959	-0.0662457	-0.0376941	-0.0169255	0.114976	-0.0188385
0.0263635	-0.134989	0.140279	-0.0458437	0.0854181	-0.148803	-0.0733358	0.147001
0.0734506	0.0901894	0.0670558	-0.0716841	-0.0494026	-0.0146398	0.102926	-0.116987
0.0979047	0.061376	-0.0207165	0.0447437	-0.0347094	-0.095862	0.0315252	0.156073
0.206065	0.0496237	0.0432167	0.0154609	-0.0453136	-0.0288247	0.147861	0.432222
0.112446	0.132101	0.143194	0.0876585	0.357718	-0.124244	-0.0348636	0.0948318
-0.223577	0.263036	0.0413194	0.0813445	0.172575	-0.102467	0.108171	0.33402
0.325596	0.0220754	0.140468	-0.139659	-0.0272661	-0.117887	0.0386701	0.00346927
0.151056	-0.0528255	-0.0361416	0.0573953	-0.0014679	-0.114017	0.0509841	0.0523959
0.13756	0.258977	-0.141105	0.0205287	0.0399595	0.0393232	0.0267735	0.12478
0.140434	0.0308876	0.045637	0.075647	0.204806	0.0133846	0.0628129	-0.0539183
-0.1069	0.00899051	0.120291	-0.0461419	0.15616	-0.0378785	-0.0655821	0.119647
0.126283	0.034784	0.502299	0.126938	0.0529815	-0.12112	-0.00770885	0.115321
0.0505465	-0.0999998	0.103365	-0.0976097	-0.0288846	-0.0454377	0.29492	0.196296
0.164548	0.15317	0.126789	-0.173623	0.0836604	-0.060363	0.119925	-0.0976885
-0.00305039	0.213598	-0.0205788	-0.188828	0.0686097	-0.0367129	0.112939	0.0369363
-0.00397411	-0.106908	0.0323101	-0.0137022	-0.0176609	0.0227948	-0.00945979	-0.0167596
0.140595	-0.0231946	-0.0341124	0.0602394	0.162045	0.106754	0.0479152	0.191804
0.0323223	-0.0981846	-0.00776676	0.0447434	-0.0246927	0.00274936	-0.0602065	0.0494473
0.267412	0.13663	-0.0313112	-0.0572854	0.210836	-0.0598833	0.076149	-0.0872483
0.0132191	-0.151017	0.287057	0.025517	0.0742844	0.0240733	-0.0436261	0.163089
0.00679429	-0.100621	0.0640002	-0.0983154	0.0364243	-0.0964822	0.127146	0.0108158
-0.0658465	0.137563	0.148404	-0.107631	0.0791796	0.0228783	0.00287447	0.0371034
-0.121086	0.0797487	0.225763	0.0593927	0.201419	-0.125364	0.128931	0.00509027
0.00941843	0.108321	0.137274	0.121327	-0.0372108	0.0989283	-0.0319022	0.133643
0.223015	0.121257	0.0358522	0.0977678	-0.0362155	-0.0973026	0.100031	0.107015
-0.0837777	-0.0114549	-0.0763218	0.0181608	0.190383	-0.0370122	0.0280971	-0.144169
-0.045286	-0.0495631	-0.0104656	0.299085	-0.00398777	-0.105216	-0.00975869	0.0461966
0.1118	-0.036249	0.0492261	0.111767	1.06002	0.00343483	-0.00236082	-0.158007
0.104675	-0.00170073	0.0473186	0.0164596	0.110305	-0.0385595	-0.00120817	0.113239
0.145069	-0.127916	-0.0761932	0.118243	-0.0360941	-0.0965226	-0.0347593	0.0305264
0.138315	0.0592526	-0.142256	-0.0526395	0.0894899	0.114475	0.0262454	0.202069
0.0304994	-0.0102354	0.0622385	0.153606	0.196068	0.0117623	-0.0364563	0.0585963
0.095892	-0.153351	0.0917152	-0.0141783	0.00778065	-0.0765892	0.230696	0.107064
0.0829663	0.00929159	0.0926107	-0.0241139	0.166439	0.0705521	-0.0567305	0.0482933
0.002693	0.0780319	-0.088259	0.0968076	-0.0246637	-0.0822421	0.111299	0.151286
0.143394	-0.0464812	0.15136	-0.221382	0.136195	-0.002647	0.114813	0.19475
0.0648497	0.239648	0.196382	-0.0540829	0.12444	-0.107453	-0.0566367	0.419535
-0.0576796	-0.0680649	0.0307228	-0.160895	-0.00310227	-0.02864	-0.0425847	0.0270248
-0.132147	-0.121288	0.571346	0.0726729	0.0351702	-0.0839826	-0.0572511	-0.0425467
0.914238	-0.0873983	0.153696	-0.0142551	0.0097825	-0.0423876	0.130369	0.331077
-0.00782836	0.0518017	0.159953	0.00370359	-0.030881	-0.0664224	0.0678033	0.138055
-0.0567022	-0.155649	-0.115771	0.171892	0.0659583	0.0536965	-0.0616765	0.253325
0.103642	0.0826086	-0.073701	-0.0269484	-0.0353584	-0.08786	0.0171855	0.140878
0.179596	-0.115957	0.0578106	-0.130904	0.107903	1.2303e-05	-0.0667481	0.179942
0.156714	-0.00329654	0.0549059	-0.0953697	0.122443	0.0132598	0.113055	0.197046
0.0122229	0.0343059	0.0672938	-0.141418	-0.0614801	0.0556616	0.0474669	0.128063
-0.0572256	-0.00817305	-0.110415	0.23436	0.0154157	-0.133844	0.0604645	0.310806
0.0150833	-0.0686475	0.0186157	-0.141288	0.0166187	-0.0537472	0.0263732	0.0208853
-0.0872433	0.000964096	-0.0501444	-0.00910985	0.0458599	0.152336	-0.0198473	0.159484
-0.0463345	0.0542174	-0.00673112	-0.0624592	0.00517435	-0.0661376	0.0608103	-0.00371667
-0.0979554	0.0607471	0.0280005	-0.0472008	-0.0230757	-0.122759	-0.0688248	0.0241626
-0.0127202	-0.197328	-0.021238	0.00509049	0.0133274	0.0438554	-0.104144	0.156651
0.0643608	-0.0555805	-0.017986	0.0183323	-0.094535	0.0332793	0.169627	0.140876
0.0373718	-0.0150809	-0.0247932	-0.0792455	-0.000729726	-0.07322	0.0169952	0.217816
-0.0394509	0.0147948	-0.113366	-0.0141424	-0.0659769	-0.000930417	0.306576	-0.0282367
0.0709404	0.11093	-0.0554873	0.0500693	-0.0427098	0.0415531	-0.000932198	0.191343
0.00207941	-0.137282	0.116136	-0.0890334	-0.0573215	-0.134222	0.00372458	0.457476
-0.0338747	0.0132158	0.0409654	0.059186	0.0368338	-0.0772309	-0.000358142	0.170238
0.325309	0.0383794	-0.108871	0.0843704	-0.0153509	0.0170463	-0.0234109	0.0987112
-0.074088	-0.073002	0.094942	0.0574836	0.0560077	-0.0412227	0.0173541	0.160418
0.139254	0.137556	0.0650113	-0.0618217	-0.0536147	0.03358	0.00209315	0.0941435
0.129731	-0.115024	-0.0290117	0.0337095	0.043372	0.131874	-0.0554878	0.191659
0.105778	-0.0556328	0.128794	0.0237301	-0.0271824	-0.0520219	-0.0333953	0.0460461
0.228466	-0.0145936	0.0755412	0.0244176	0.047435	-0.175336	0.138017	0.0221728
0.328205	-0.0994965	-0.056889	0.0788576	0.00669447	-0.10378	-0.123953	0.332833
0.206052	0.174975	0.213788	0.0425858	0.00640591	-0.132514	0.154178	0.0244562
0.571603	0.222711	0.0994018	0.0793078	-0.00317605	0.00170074	0.0534293	0.195791
-0.0793416	0.0147904	0.0834772	-0.0318941	-0.132443	-0.0359556	-0.00534191	0.16882
0.518289	-0.1387	0.0223236	-0.0183948	0.0930633	-0.0592146	0.16622	0.0591196
0.192223	-0.215637	0.0714362	0.118678	0.0516823	0.0860062	0.12673	0.420946
-0.010369	-0.0393969	0.0984675	-0.0536553	0.154336	-0.0671981	-0.0155062	0.0690929
0.0512881	-0.0991941	0.0458107	0.205837	0.0706148	0.0471521	-0.105303	0.209402
-0.00496361	0.00918298	-0.0452195	0.0276234	0.0474798	-0.09281	0.180604	0.0707711
0.0385508	-0.0988052	-0.0594991	-0.00893311	-0.155888	-0.0382486	-0.0735153	0.691329
0.0890381	-0.0822461	-0.0553251	0.0822669	0.0318965	0.047268	0.170631	0.132793
-0.00443678	-0.0216153	-0.0717074	0.071526	0.0454105	0.025814	-0.0449168	0.140421
0.273014	-0.213483	-0.067858	0.0816841	-0.00343096	0.0214414	-0.0508186	0.0432421
0.00070722	-0.171904	-0.0477004	0.111418	0.0216614	-0.0622301	-0.0294017	-0.00763034
-0.0849398	0.0521872	0.208124	0.00875823	-0.0265709	-0.0845641	0.0743617	0.228307
-0.0224617	-0.0850195	0.112887	0.265454	0.035221	0.0705492	-0.0310377	0.0732391
0.190738	0.10907	-0.0165364	-0.0870265	-0.0824421	-0.159665	-0.0898607	0.289628
-0.180333	0.161135	0.089743	0.000780601	0.160092	0.10165	0.0371414	0.199975
0.111771	-0.0057987	0.182906	-0.0893581	0.0730433	-0.0862974	0.116718	0.0306911
0.0996411	-0.0185275	-0.063734	-0.0580368	0.0589162	0.091099	-0.0241901	0.236517
0.33165	0.14399	0.113443	-0.0322216	0.0435406	0.181135	0.0785966	0.199187
-0.0955993	-0.0501209	0.016724	-0.113698	0.0711096	0.0131811	0.0367324	0.418572
0.0836543	0.205053	0.00888338	0.0497838	0.17146	-0.0893465	0.0313187	0.0723221
0.207915	-0.151869	-0.0696886	0.061001	0.123558	0.154379	0.0105842	0.114646
0.11365	-0.138154	0.113748	-0.0505075	-0.0801329	-0.0301494	0.0314443	0.0931986
0.112665	-0.00189081	-0.00142408	-0.029943	0.176899	-0.0731454	-0.0535373	0.21451
-0.0339913	-0.000104106	-0.0408408	0.238071	-0.107857	-0.0435203	-0.0548084	0.307294
0.286646	0.0162363	-0.0171525	0.210596	0.0157835	0.00648439	-0.0182347	0.13327
0.0599865	0.0849943	0.0249046	-0.0696431	-0.00966924	0.247045	-0.0158334	-0.138236
0.0439433	-0.04153	0.145148	-0.0481474	-0.0336514	-0.10541	0.0522837	0.150187
-0.0565662	-0.0941515	0.0401746	-0.0301174	0.0224706	0.0596297	-0.0226451	0.210109
0.0517305	0.177357	-0.0846183	-0.0302843	0.0198451	-0.108373	0.00938732	0.0492193
0.172917	0.123456	-0.0633831	0.00956829	0.0354133	-0.108319	-0.0482427	0.091929
0.270579	-0.0497488	-0.0180918	-0.0907632	-0.0718255	-0.0510424	0.0658057	0.247689
0.25713	0.000421579	0.113711	0.0639363	-0.104093	0.0884854	0.0520369	0.312674
0.192823	-0.013673	-0.172385	-0.0336726	0.0202718	-0.09151	0.062502	0.285951
0.0837932	0.00662553	0.0162547	-0.0422842	-0.127499	-0.0989912	-0.0187131	0.105165
0.0484081	0.0643398	-0.106561	-0.020297	0.15483	-0.0415076	-0.0385705	0.138645
0.0662202	0.0855015	-0.0855058	0.144695	0.0414052	-0.172162	-0.108257	0.444478
0.059836	0.0911049	0.00977318	0.0573538	0.0177388	-0.106235	-0.0373721	0.660594
-0.0813692	0.0923193	0.0341929	-0.0313477	0.0218778	-0.0501693	0.0167248	0.284545
0.631539	-0.00323258	0.0604847	-0.011195	-0.00288722	-0.118337	-0.0889725	0.392022
-0.00848267	-0.0528166	-0.108332	0.34566	-0.135997	0.0377075	0.0166564	0.197847
0.0452537	-0.0743157	0.0450158	0.0643081	0.0598613	0.0605255	-0.0340434	0.434521
0.304467	-0.0349956	-0.00776958	-0.0900192	0.0612937	-0.100407	0.0499631	0.144076
0.0458663	0.0751173	0.0846319	-0.0629278	0.126813	-0.0800654	0.0184473	0.312266
0.135943	0.135477	0.0826559	0.0131816	0.0505569	0.0467688	0.0344583	0.25925
-0.0428533	0.0569072	-0.00295087	0.0674435	0.14573	-0.194007	-0.055294	0.450892
0.295842	0.101792	0.0545342	0.069002	0.0108688	0.0235226	0.0374707	0.224973
0.0306664	-0.046248	-0.0589306	0.698279	0.0354468	0.0948198	0.0306146	0.145811
-0.0713426	0.283285	0.126953	0.106722	0.104728	-0.0681319	0.00489866	0.714509
-0.0327363	-0.0400203	0.0342134	-0.0666456	-0.0465454	-0.03694	0.00500217	0.094605
-0.0151027	-0.0910824	-0.037049	0.0472183	0.119779	-0.00517725	-0.0881898	0.203483
0.155864	0.181371	0.0349097	0.0076007	0.113151	0.0444797	0.0666286	0.119093
0.0415999	0.0455577	-0.112891	0.186566	-0.00165036	-0.120628	0.0533462	0.111777
0.127205	0.0951014	-0.082825	-0.0506965	-0.00588773	-0.0168959	0.00335644	-0.0485481
-0.0210658	0.131873	-0.111389	0.174022	0.154136	-0.11393	-0.0592501	0.15894
0.0111884	0.0306376	0.0784694	0.111328	0.0121154	-0.0441624	0.0266548	0.0738888
-0.0462353	-0.0166827	0.0802779	0.0107852	0.0707358	-0.0985912	-0.126807	0.210295
0.0964494	0.0178914	0.00305263	-0.0116899	0.0229775	0.00426173	0.115195	-0.129817
0.0116824	0.0399219	-0.0493145	0.0386737	0.0914461	-0.00163029	-0.124098	0.48532
0.0307099	-0.074621	0.0439854	0.107767	-0.0929838	-0.0839823	0.0362779	0.132113
0.0769113	-0.126672	-0.0381003	0.146882	-0.103966	0.116946	-0.0354917	0.0898405
0.201743	0.208194	0.0398219	-0.0328455	0.122643	-0.00795192	0.0279852	0.117625
-0.0454197	-0.0478442	0.0580361	0.0587941	0.021765	-0.067658	0.0618798	0.136212
0.0148198	0.0482912	0.0164518	0.0458228	0.0639094	0.0671251	0.184855	0.061627
0.0408193	-0.10616	-0.0204368	0.124974	0.0546823	-0.0378438	-0.0336826	-0.0708863
0.129514	-0.190823	0.0496198	-0.000879345	0.179113	-0.0800103	0.00305809	-0.106464
-0.0742762	-0.0544779	0.12131	0.429752	0.0188849	-0.135077	0.142244	0.179272
0.0201715	0.0982026	0.13302	0.00347226	0.0251882	-0.0775937	-0.0765644	0.203656
0.00739811	0.225888	0.00994205	-0.043703	0.00916431	-0.0946122	-0.0328292	0.412474
0.143757	-0.125521	-0.100472	-0.111629	0.0818488	0.057612	-0.0416544	0.224201
0.0164735	-0.0676512	0.127148	-0.0220032	0.0448235	0.0117616	-0.0725479	0.222326
0.134699	0.0182222	-0.055489	-0.0340328	0.0993465	-0.0995483	0.000507573	0.0628244
0.441504	0.00212383	0.0624027	-0.0343528	-0.00752401	-0.00623042	0.0629641	0.466697
0.113923	0.241494	0.137417	-0.0199168	-0.0516536	0.0482382	-0.0607772	0.130655
0.0162719	-0.139394	0.00842523	0.0915621	-0.00888998	-0.0262277	-0.0655857	0.230319
0.194178	-0.0959997	-0.0117029	0.0375932	0.207711	-0.0537916	-0.0297696	0.561496
-0.0764186	0.058941	0.111413	0.13303	-0.00726802	0.0224373	0.0353842	0.117855
0.159766	0.135416	0.0289265	-0.0925851	-0.0296987	0.0198537	-0.117039	0.527775
0.0425197	0.052043	0.165796	0.0241673	0.122041	-0.0815815	-0.0381328	0.683459
0.131261	-0.0255903	0.0377893	-0.018334	0.0079182	0.0233039	0.123877	0.273747
0.0858569	-0.0904826	0.100949	0.0247114	-0.026529	0.0253995	0.114948	0.220023
-0.0718391	-0.0243195	0.018737	0.0134636	-0.0296096	-0.0230765	-0.0430514	0.0301006
0.0183462	0.127928	-0.020292	0.0386083	0.0901097	0.00679216	0.013858	-0.10529
0.0835727	0.00674982	-0.0694971	0.141894	0.0545952	0.000602815	-0.0250507	0.121257
0.112856	-0.0967981	-0.0205945	0.0389969	-0.104436	0.0674665	0.0270916	0.232612
0.106471	-0.109114	-0.181363	-0.0806047	-0.0477121	-0.0866872	-0.0520561	0.0967285
0.0588015	-0.0150894	0.00864198	0.0464367	0.0843545	-0.137794	0.0377466	0.306031
0.157012	-0.0180368	0.145115	0.00419551	0.209007	0.0322676	0.0501343	-0.00230753
0.0461099	-0.0773217	-0.00996874	0.0414721	0.0470381	-0.00402841	-0.00439178	-0.02449
0.147097	0.0721607	-0.0585792	-0.0694404	0.0623216	0.0105463	0.0153542	0.0440324
-0.0507145	-0.0349338	0.0154551	0.0354841	0.0720637	0.166798	0.00220903	0.382503
0.146702	0.096807	-0.00306982	0.0184461	-0.00112316	0.048257	-0.0424876	0.0358321
-0.0272647	0.242438	0.12683	0.083452	-0.0342176	-0.0464908	0.197256	0.094813
0.109966	-0.0224126	-0.0784127	0.0679049	-0.0382906	0.0636597	0.0993582	0.139896
-0.0593798	-0.0383568	0.0139134	0.0438188	-0.0664439	0.076591	-0.0394986	0.167462
-0.00112287	0.0971502	0.0038564	-0.109554	0.0250057	-0.00674897	-0.00607809	0.21556
0.00231433	-0.0490336	-0.0372833	0.0585831	0.0835965	-0.0683994	0.152106	0.0976323
0.0627504	0.0213032	0.0328718	-0.0239195	-0.0898233	-0.0691937	0.137644	0.0281561
-0.0194288	-0.0511489	0.00920008	0.0881955	-0.0684906	0.0679751	-0.035445	0.0859207
-0.162711	-0.0333571	-0.0642972	0.0587596	0.121117	-0.0482576	0.0625612	0.229624
0.236428	0.0506687	-0.0445319	0.758239	0.151249	-0.124392	-0.0524397	0.162167
0.142599	0.137874	0.0297403	0.135443	0.0167447	-0.0351941	0.0776479	0.105697
-0.0454187	0.036045	0.0883098	-0.196191	0.132067	-0.150119	-0.0105166	0.177858
-0.0074509	0.0113844	0.0178371	-0.0694441	0.632516	-0.0921795	-0.000716324	0.442324
0.0254415	-0.033334	0.0111707	0.0413908	0.0497522	0.25692	0.0787891	-0.0129149
0.0115999	-0.0523713	0.141058	-0.00838197	-0.0104249	-0.0583812	-0.0359049	-0.00794747
0.0780468	0.0163675	0.0138664	-0.110717	0.0557109	0.0151653	-0.0404157	0.00850222
0.0663154	-0.20573	0.0690641	-0.00733517	0.164731	-0.107991	0.120096	0.170616
0.387972	-0.0708446	-0.0326957	0.171981	-0.0765042	0.190282	0.0015698	-0.0507304
-0.0797629	0.0921287	0.0173545	-0.0240198	0.112416	-0.131478	-0.0836665	0.0914322
-0.0676705	-0.0924461	-0.0835739	0.0160923	-0.061079	0.145405	0.0853342	0.00456772
-0.100198	0.0830648	-0.0601815	-0.0730993	-0.0303244	-0.111474	0.0735978	0.127098
-0.185437	-0.10876	0.0285786	8.16168e-05	0.0299623	-0.16037	-0.0419069	-0.0076099
0.0891842	-0.0650831	-0.0245891	-0.0270365	-0.00335037	-0.118389	-0.0490851	0.119977
0.00748874	0.146263	0.189417	-0.00452788	-0.016403	-0.0812577	0.211639	0.0570481
-0.0849869	-0.00933118	0.26579	0.0528004	0.109701	0.0989191	0.085635	-0.0292183
0.0243686	0.0313821	-0.0889448	0.729745	0.247212	-0.132621	0.123763	-0.0750554
-0.0582923	-0.037078	-0.136576	-0.0941775	0.253322	-0.0731655	0.0015408	0.0786574
-0.149762	-0.0623336	-0.0340257	0.0654923	0.0949018	-0.136574	0.0942926	0.550773
0.0633246	0.0278722	0.0313644	-0.0557991	0.0672386	-0.00243732	-0.0383002	0.348588
-0.166143	0.0322407	0.120877	-0.0471888	0.0104243	-0.0212768	-0.000134437	0.26995
-0.133938	-0.13564	-0.0311443	-0.0492974	0.094338	0.0136018	-0.0528983	-0.0254584
-0.0226498	-0.0276009	-0.0945336	-0.0524222	-0.100602	-0.089277	-0.119005	-0.00897876
0.00155743	-0.0157425	0.0484754	-0.0411056	0.210035	-0.184131	-0.0348612	0.0466441
0.129294	0.0363605	0.0403847	0.037698	0.144523	-0.107482	-0.112599	0.0573714
0.287064	-0.0198529	0.0399319	0.0153979	0.244905	-0.0528018	-0.00398157	-0.185399
-0.0338686	-0.125093	-0.0210071	0.107089	0.202133	-0.104533	0.0253738	0.0505441
-0.0474678	0.00442938	0.300318	0.0586948	-0.0210145	-0.0374033	0.122503	0.221116
0.0149932	-0.0158832	0.23752	-0.0717157	0.097046	-0.109113	0.0371194	-0.0607998
0.0702593	0.103469	-0.0725991	0.142472	0.224919	0.0187081	-0.0118969	0.155842
0.0866976	0.191468	0.210623	0.247602	-0.0219092	-0.103546	-0.0072186	0.164186
0.118254	-0.0498129	0.013559	0.0451361	0.0117895	0.111026	0.0399793	0.0514723
0.0103311	-0.127067	0.0359354	-0.0919511	0.0123488	-0.0162321	0.046047	0.0698436
-0.0812935	-0.00737745	-0.058251	-0.0405508	-0.117225	-0.0975652	-0.0794536	0.136135
0.0108549	-0.124236	0.00749961	-0.00799978	-0.136657	-0.0962945	-0.0279778	0.199949
0.120879	0.101602	0.0764692	0.292794	-0.0290431	-0.122336	-0.00965425	0.071583
-0.00729524	0.0329247	0.103312	0.0731589	-0.0914852	0.0570296	0.0789528	0.164501
0.193132	0.0343768	-0.103616	0.0857621	0.102782	0.0483027	0.0692638	0.136037
-0.0534035	0.0660447	-0.135915	-0.0736291	-0.0374412	-0.140212	-0.107903	-0.00785944
0.000569692	-0.093926	0.199874	-0.0277287	0.0211924	0.0407478	-0.0736752	0.280101
0.051446	0.116214	-0.0450181	-0.0739815	0.10107	-0.0260609	-0.111767	0.177116
0.0391677	-0.0984629	-0.00916723	0.00974938	0.246403	-0.019575	-0.0959837	-0.00987053
-0.0552003	-0.106727	-0.0045488	-0.0453719	-0.100355	0.00937305	-0.0565178	-0.00965788
0.080687	0.125772	-0.0795638	-0.0834663	-0.00128141	-0.0189609	0.115457	0.20404
0.0962886	0.00203862	-0.0990238	0.02634	0.041233	0.106225	0.0762728
0.216761	-0.108109	-0.0408204	-0.0874876	0.0821177	0.178425	-0.0596194
0.448681	-0.0647062	0.224051	0.0659961	-0.0440251	0.0428755	0.0278817
-0.025581	-0.202595	0.0994871	0.0249654	0.00799025	-0.0407109	0.472684
-0.110627	-0.00693964	0.198373	0.235257	0.0257474	-0.0367719	-0.0789392
-0.0744994	0.202568	-0.0342903	0.609407	0.0611483	-0.0763795	-0.0872565
0.0984693	0.0482897	0.100074	-0.101914	0.0244114	-0.123342	-0.0186991
-0.00889541	-0.0156635	-0.00551064	0.14356	-0.0271566	-0.0347725	-0.0796411
0.123469	0.0527427	-0.0343836	-0.065324	-0.0923329	0.0280642	0.144457
0.0275707	-0.100019	-0.036071	-0.0754303	-0.00345657	-0.0541521	0.0732589
-0.0808537	-0.153185	-0.0189766	0.104738	0.0281606	0.350506	0.00679157
0.051075	-0.0571959	0.260191	-0.0507353	0.132851	-0.0535102	0.0468254
-0.115745	-0.111873	0.03932	-0.0061646	-0.0781506	-0.0854928	-0.00595093
-0.198926	-0.00569024	0.0788368	-0.0865695	0.0315345	0.0335127	-0.115355
-0.0383838	-0.00364516	0.0229016	0.0652101	0.0404552	-0.107559	-0.0663986
-0.0218936	0.0451317	-0.0754542	0.0854393	-0.0540873	-0.0737147	0.0414231
-0.0122305	-0.0868333	0.437731	0.386665	-0.092825	-0.0519549	0.0703747
0.0291286	-0.171545	-0.105841	-0.0113494	0.142219	0.0437465	-0.00339017
0.14529	-0.149607	-0.0147623	0.0504689	-0.00234276	0.105927	-0.0925009
-0.0717197	0.0355133	-0.0845679	-0.0540574	0.0301594	-0.0698118	0.0426468
0.189269	0.0781422	0.157779	0.172369	0.0194628	0.108425	0.261325
0.0234607	0.158715	-0.0140024	-0.00082014	0.0625581	0.054272	0.122234
0.0115004	-0.0588857	-0.0570268	0.0532809	0.0154905	-0.0616913	0.014025
-0.135458	0.0838003	0.0116223	-3.63484e-05	-0.0592855	-0.0658917	0.026207
-0.00509248	0.265655	0.00311425	-0.0952151	0.0928593	0.0652293	-0.137067
-0.058115	-0.0874152	0.068852	0.0660779	0.0693911	0.0849897	-0.0712564
0.162042	-0.0420288	0.0108173	0.0898748	-0.0672773	-0.0449863	-0.0789857
0.239537	-0.0174639	0.0911944	-0.00305588	0.193259	-0.172955	-0.00839048
0.253327	0.0954502	0.109751	0.199635	0.226501	-0.0439862	-0.0493175
0.00224741	-0.0447328	-0.0201208	-0.101143	-0.100958	0.0248117	-0.019553
0.0197175	-0.0909961	0.0869874	-0.0847725	-0.0902963	0.0068294	-0.0922052
-0.0465958	0.0399372	0.408179	-0.0168711	-0.0805629	-0.0439762	-0.0312156
0.18521	0.00823969	-0.0213191	0.15033	-0.0532075	0.0157541	0.0374221
0.127626	-0.263033	0.0187694	0.0112173	0.118629	-0.237822	0.267966
-0.0778544	-0.0248192	-0.0593835	-0.0139858	-0.0850736	0.0939348	0.0639027
0.147438	-0.236145	-0.0954698	-0.0133084	0.0314055	-0.090122	-0.078469
-0.0159966	-0.00528938	0.130504	0.267753	0.156235	0.0214746	0.00948255
0.041527	-0.100383	0.269874	-0.0849921	0.236907	-0.0666964	-0.0603437
0.047552	0.143099	0.0597265	0.0669031	-0.0327472	0.0418906	0.142399
-0.034687	-0.0230863	0.257871	0.120542	0.0438752	-0.0757602	0.0646869
-0.0347098	-0.00520572	0.0583647	-0.0782217	0.00302758	-0.0424941	0.12381
-0.224361	0.131856	-0.00850193	0.0241396	-0.0722714	-0.000802246	0.0838099
0.0475969	0.223143	0.0678031	0.135541	-0.0129436	0.00880006	-0.0487877
0.254735	-0.104514	-0.0215662	0.033733	0.44776	-0.00629748	-0.0458422
-0.0229209	-0.0957172	0.0341696	0.0319794	-0.0083193	-0.0293128	0.0794591
-0.0890089	0.077198	0.0191557	-0.0468576	0.0376957	-0.0522142	-0.0266998
0.0280556	-0.06247	0.049979	0.0257956	0.128619	-0.0642658	0.0367845
-0.0872203	0.228647	0.00192709	0.156589	-0.12447	-0.0569958	-0.12224
-0.0664917	0.0641276	0.179567	-0.0730374	0.152162	0.000332638	-0.086174
-0.0219722	0.0301372	0.00685448	0.26089	0.19666	0.160462	0.0765533
-0.0867935	0.105471	0.034417	-0.00603845	-0.0630822	0.121712	-0.11663
0.0513799	0.0581958	0.0950834	-0.0614557	-0.100092	0.14109	-0.101089
-0.00730754	0.0492096	0.041796	-0.0941568	-0.0344205	0.0105175	-0.109778
0.0466381	-0.026911	-0.0584422	-0.0261353	0.0302794	0.0634286	0.0191889
-0.0318657	0.106509	0.179257	0.070212	-0.0848948	0.209333	0.041734
0.167474	0.0463055	0.213562	-0.0384443	0.126762	0.202704	-0.0438336
-0.207265	-0.145082	-0.0584139	0.00434436	0.0171589	0.00265596	-0.0586128
0.143278	-0.130275	-0.00118664	-0.113474	0.0658349	-0.00428838	-0.0197576
0.0250865	0.0158963	0.0629196	-0.0208112	0.129831	-0.136708	0.139829
0.282223	0.0306203	0.199996	-0.0885451	-0.0285357	0.0167511	-0.00618074
-0.0294832	-0.0122414	-0.0403624	0.0439763	0.351041	0.107971	0.317025
-0.0806438	-0.0161391	-0.0596979	0.110687	-0.010996	-0.0945233	-0.0346872
-0.03104	-0.0418264	-0.0665693	-0.0678399	-0.0958523	0.0114781	0.1581
-0.0537389	0.0105012	0.148753	0.017473	0.246605	0.0710385	0.0170284
0.207515	0.192545	-0.0133679	-0.0621677	-0.0538134	0.159495	0.0535948
-0.0777312	0.0435463	0.243448	0.00911375	0.154988	-0.0215861	-0.24431
-0.0465273	-0.0856401	0.0079208	0.0923359	-0.0974043	0.00391348	-0.0655145
0.182081	-0.0257309	-0.115506	0.0610761	0.0453086	0.183908	0.0506572
0.0374569	-0.053124	0.433222	0.10821	0.0318583	-0.177582	0.027175
-0.097494	-0.0707315	0.0932131	0.152787	-0.0428909	0.0420306	-0.128608
-0.0371383	0.059103	-0.0912717	0.153174	0.0866918	-0.0260207	0.0555927
-0.088351	0.0247746	-0.0873753	-0.0668262	0.00445726	0.179478	0.0962676
0.156257	-0.0206838	0.0146113	0.0485475	0.112348	0.114321	-0.0977109
0.33068	0.0442602	0.025717	-0.00215598	0.0332644	0.212727	-0.0573626
-0.113648	-0.0285295	0.0728795	-0.016399	0.102717	0.0999063	0.0310252
0.0175797	0.0527874	-0.0806595	-0.0848747	0.0640411	-0.00684248	-0.026702
-0.0846554	-0.138629	0.0723694	-0.0370918	0.155266	0.21673	0.308137
0.362649	-0.0709372	0.12927	0.00164319	0.0470113	0.192363	-0.0100372
-0.103934	0.0334406	0.0350766	-0.112512	-0.017874	-0.0260072	0.000383776
0.191192	-0.0429989	-0.121415	-0.125915	0.0494953	0.0158728	0.0151825
0.175875	-0.018435	0.106962	-0.0319534	-0.0171298	0.108054	0.0663084
0.112166	-0.0583523	0.0486723	0.0657049	-0.0561998	0.139707	0.0446162
-0.00834484	0.0270713	0.0415137	0.0694684	0.0522133	-0.0404627	-0.0473215
0.0354301	0.305969	0.102763	0.0584029	0.182906	0.00102076	0.288855
-0.03817	0.337102	0.0493271	0.0203993	-0.0841747	0.0213815	-0.00885037
0.0816366	0.0520901	0.158514	-0.0783331	0.0639139	0.136519	-0.0192905
0.0845674	-0.0141731	-0.0562539	0.216892	0.243559	0.081587	-0.0281274
-0.0784464	-0.115389	0.0601276	0.0177	-0.021404	0.101304	-0.0574751
0.0746137	0.0617354	-0.083165	0.0643578	7.5019e-05	0.00632049	0.05169
0.10242	-0.00461246	-0.0173876	0.0734746	0.110978	-0.129366	-0.0309371
-0.0468488	0.00974947	0.177746	0.0103907	-0.0529692	-0.00546085	0.00126382
0.0985663	0.115249	0.0969299	0.0368099	0.40835	0.0929249	0.0361891
0.126678	0.0511243	-0.0320061	-0.0969046	-0.107739	0.00654793	-0.0377049
0.0892805	0.0227952	0.120717	0.0432088	-0.118589	0.135241	-0.0316664
0.0693333	0.0348808	-0.055392	0.0562708	0.0208414	-0.00619223	0.117037
0.067223	-0.0502636	0.0276126	0.159855	-0.000319059	0.356981	0.0198967
-0.226585	0.0195204	-0.104824	0.158001	0.0296372	0.0781364	-0.058187
0.221256	0.187351	0.0501818	-0.0642261	0.257712	0.00764392	-0.0910541
0.0469833	-0.13472	-0.0819174	0.0879215	0.27453	0.178565	-0.072956
0.126714	-0.1536	-0.00541957	0.0173045	0.167954	0.0920087	0.00496376
0.163174	0.0164815	0.0297812	-0.0610436	-0.0479275	0.029319	-0.021269
-0.0197688	-0.00224949	-0.0424194	-0.101243	0.0956907	0.0612529	0.102188
0.0938882	0.225256	-0.00614929	-0.0855271	0.0466978	0.0440396	-0.0550554
-0.0141728	-0.0715555	-0.0460912	-0.0610613	-0.106813	0.0420207	0.0768728
-0.0143302	0.0101412	0.0778042	0.00438274	-0.0896775	0.0950452	-0.0149455
-0.103388	-0.124603	-0.118364	0.0351578	-0.0100428	0.0234695	-0.0236845
0.0666604	0.215854	-0.0374041	-0.0566531	0.204416	-0.04066	0.141641
0.0371345	0.0517112	-0.0606602	-0.0457049	-0.00421739	0.00647424	0.0924805
0.0711227	-0.109434	0.0146312	-0.0187224	0.0900097	0.0730788	0.0663728
0.0442075	-0.1414	0.0957092	-0.0440776	-0.0485903	0.0777981	-0.0442786
0.0335185	-0.0596757	0.051121	-0.0439729	0.0137097	-0.0644783	0.0166032
0.0582462	0.00573076	-0.0154699	-0.120479	0.0109383	0.0642147	-0.106092
0.0909059	0.00246726	-0.0550498	-0.108857	-0.0490682	0.111295	0.0260371
-0.00989073	0.102551	-0.0666677	-0.0325932	0.0179992	-0.042491	-0.0388579
-0.037594	-0.0643693	0.0442645	0.0312817	-0.0781065	0.228531	0.105669
0.0387549	-0.0889695	0.112558	0.100635	-0.0232686	-0.0878897	0.195915
0.00706676	0.10833	0.170588	0.0236189	0.0908374	-0.0100098	0.0396913
-0.0194535	-0.0702633	-0.155462	0.0280084	0.0822921	-0.0126162	0.0412458
-0.097209	0.0670466	0.0221015	0.0694407	0.134414	0.0772025	-0.114143
0.0431988	0.116483	0.0454022	-0.118183	0.0223869	-0.108823	0.0177739
-0.0711377	0.0471857	0.210495	-0.0330258	0.0466241	-0.0860916	0.062464
0.0660763	0.0274874	0.0236715	-0.0295575	0.0668989	0.259582	0.100566
-0.0255108	-0.00189217	-0.119423	-0.113713	-0.0994124	-0.0296052	-0.10561
-0.00013392	-0.0856141	0.0514985	0.102827	0.119603	-0.0401937	0.0187947
0.0180169	0.0515206	0.0856982	-0.0705098	0.116885	-0.0121527	-0.00890318
0.00698968	0.00396031	0.0352804	-0.00749034	-0.0314332	-0.0170578	-0.0436024
0.107887	0.0127208	0.144667	0.0747886	0.184434	0.010588	-0.00344664
0.0234965	-0.114462	-0.114311	-0.0255047	-0.0246735	0.0248452	0.00331778
-0.0654663	0.0116594	-0.0522741	-0.00379908	-0.0537996	0.177688	-0.0760531
-0.0171165	0.147196	-0.083174	-0.10563	0.06442	0.0917865	-0.0301347
0.0390286	-0.0563835	0.0245517	-0.0329739	-0.015016	0.0234844	-0.085383
-0.022957	0.0840194	0.249264	-0.0574546	-0.00633776	0.164155	0.139401
-0.0127595	0.16885	-0.0833452	-0.036839	0.022813	0.0578492	0.115973
0.10265	0.113226	-0.0726902	-0.0575715	0.267843	0.00982043	-0.120569
1.1697	-0.12287	-0.0155963	0.0243818	-0.0366773	-0.0374299	0.132312
0.28714	0.0692364	0.0803368	-0.129781	0.0722154	-0.00543061	-0.00842094
0.00484217	0.0877996	-0.0888804	-0.0372321	-0.00434477	-0.0536034	0.047141
0.280773	-0.0136285	0.27125	-0.0457779	0.0273783	0.0220325	-0.00102134
-0.177215	-0.0484619	0.0717447	-0.100076	0.0615862	-0.0719458	-0.0427572
0.00580433	-0.111941	0.142315	-0.0624391	-0.0529588	0.134722	-0.0404903
0.316981	-0.0229741	0.163238	-0.066681	-0.00805793	-0.0577043	-0.0902961
0.132731	0.0825671	-0.0187008	0.0930881	0.00676528	0.0113163	0.0714189
0.250406	0.155202	0.0254925	0.0579668	-0.0289033	-0.0999885	0.0199345
0.157352	-0.157536	0.0135288	-0.0412347	-0.100085	0.0143683	0.172688
-0.128627	-0.0121174	0.183798	0.0462003	-0.104631	0.0779617	-0.0899358
0.104045	0.0496172	-0.00868495	0.0862699	0.101989	-0.0142056	0.026964
0.0385562	-0.0494536	0.011855	-0.00238414	0.0567383	0.212936	0.000120471
-0.0538326	-0.0822404	0.0589639	-0.109652	-0.0735071	-0.00539817	0.0742783
-0.0466608	0.176356	0.106409	-0.0242817	0.0289584	-0.021142	0.0158905
-0.0115181	-0.0830903	0.122695	-0.0358196	-0.0240777	-0.133142	-0.0555195
-0.0463744	-0.138306	0.333299	-0.0455193	-0.0619883	-0.0685658	0.119879
-0.122272	0.0306523	0.0169645	0.0958689	0.18364	0.0036072	0.172164
-0.0880605	0.0866915	0.399687	-0.108826	0.215769	0.208524	0.0586709
0.0504201	0.0734808	-0.0664665	0.0543785	0.172349	-0.109188	0.156714
0.147196	-0.0240768	0.0623814	-0.0878576	0.0469698	0.0805182	0.168669
0.00726283	0.0334267	0.145907	-0.069589	0.0440985	-0.0622879	0.00250417
-0.0759365	-0.0700373	0.158016	-0.0298058	-0.0332616	-0.0733921	0.0804783
0.118287	-0.0663258	0.130382	-0.0582149	0.12639	-0.0658618	-0.119015
0.198395	-0.14864	0.0341684	0.00742816	-0.0803408	0.0588153	-0.0148353
0.0264667	0.19614	-0.0992382	-0.01971	0.0337472	0.000692266	-0.00464974
0.326139	-0.118641	0.050989	-0.133214	-0.000664778	-0.0729824	0.0415815
0.00954755	0.0874672	0.338777	0.012288	0.100071	0.016661	-0.0150185
-0.0554731	-0.149305	-0.0655593	-0.0744852	-0.0070978	0.0189069	-0.00423511
-0.0792809	0.114431	0.111696	0.0421651	0.921027	-0.0241399	0.0329659
0.0638266	-0.0665814	0.0893825	-0.0871229	0.0936726	0.000454851	-0.0528146
0.040145	0.0543804	-0.0197811	0.0742261	0.00667813	0.249702	-0.133434
0.142196	0.0617156	0.0843225	0.0049718	0.00325554	0.0461699	0.00214294
0.0116337	-0.157663	0.169418	-0.0870699	-0.144638	-0.00189628	0.125161
-0.0684271	-0.00518805	-0.0200239	-0.120783	0.140808	-0.0423081	0.207958
0.122248	-0.100527	-0.0604191	0.0702541	0.0765219	0.0560292	0.0667838
0.0216102	0.0101252	-0.0348023	-0.0671352	-0.0731398	-0.0936449	-0.008611
0.0655891	0.115581	-0.0460271	-0.152454	-0.0192374	0.0803542	0.112952
0.0174922	-0.146508	-0.00468308	-0.048078	0.218372	-0.195109	0.0725036
-0.189368	0.122486	0.0558549	0.0758491	0.056027	-0.01149	0.0988723
0.140912	-0.0146324	0.149519	0.011277	0.165523	0.0656505	-0.0103523
0.239908	-0.087693	-0.135755	0.0185375	-0.012214	0.0586104	-0.0517104
0.0574935	-0.0169933	0.0686646	0.0652344	0.139917	-0.0596146	-0.0826457
-0.0636094	0.00303715	0.0791162	-0.0378456	0.0513306	-0.0667388	0.106196
-0.0492333	-0.0468219	-0.0994225	0.0472337	0.0953345	0.0870585	0.0377185
-0.0627281	-0.056654	-0.0941705	0.0266047	0.0279315	-0.0142211	0.0199656
0.0964611	-0.180325	-0.0545216	0.00797775	0.092356	0.104399	0.0900922
-0.0927888	0.0631661	0.194699	0.257071	0.184183	0.165614	-0.143639
0.0184881	0.00379915	0.243037	-0.0646883	0.867614	-0.114012	-0.061979
0.152482	0.0819874	0.0093129	0.0589782	0.0330368	0.0426928	0.0182918
0.0767996	0.0194533	0.0275896	-0.00466756	-0.0816662	0.195682	0.0569596
-0.059321	0.0341397	0.0217352	-0.0454798	0.230247	0.0577275	-0.0547442
-0.0854317	0.0773453	-0.0234872	-0.0107704	-0.0511399	-0.207657	0.0157496
0.126915	0.00291713	0.203744	0.119163	-0.108639	-0.006607	0.136908
-0.0679788	-0.151713	-0.000923639	0.325898	0.0890291	0.0185546	0.530853
0.192199	0.089513	0.0259839	-0.0871393	0.0203055	0.0652832	0.0931516
-0.0915574	0.170976	-0.0564036	0.035481	0.209508	0.0280378	0.0375534
-0.005282	-3.00692e-05	-0.0831635	0.0896457	0.0365375	-0.136872	-0.00268561
0.454873	0.13948	-0.0661027	0.0851916	-0.028273	-0.0655518	1.04408
0.193203	0.12075	0.0880732	0.052768	0.215234	0.146552	0.035834
-0.0804231	-0.0934546	0.0667705	0.0674357	0.16359	0.277111	0.0470348
0.183382	-0.113643	0.0983557	-0.0098878	0.0461095	0.118947	0.0747407
-0.0767673	-0.0782035	-0.00907738	0.0332238	-0.102626	0.0609582	-0.00897039
0.120977	0.0268046	-0.0255681	-0.174449	-0.0847941	-0.0820942	0.0610892
0.167949	0.0244658	-0.0959404	-0.0809067	0.138816	0.226	0.15458
-0.0826469	-0.0818683	-0.0454971	0.0708447	-0.16358	-0.111555	-0.090329
-0.161237	0.0832592	0.0858203	0.0658561	0.0816631	0.179295	-0.0183469
-0.0100363	0.0783882	0.0766386	0.122754	0.489658	-0.0396059	0.0721153
0.204499	0.145048	0.0253362	0.148317	0.452878	0.0460387	-0.0063572
0.256199	0.0730092	-0.0166658	0.10357	0.0162575	0.0960625	-0.0885986
0.0187935	-0.0847594	-0.00571737	-0.00240021	0.00801272	-0.0546591	0.0387879
0.0529611	0.255154	0.058257	0.102587	-0.0619994	-0.185212	0.146686
-0.0573027	0.0116989	-0.130091	0.0074421	-0.0692317	0.0766941	-0.107407
0.0380832	0.0793323	-0.112006	0.0677916	0.0902926	0.00664842	-0.062091
0.0353156	-0.027284	0.0684516	0.0595538	0.0701695	-0.0519179	0.0821322
0.371424	0.131968	0.0643972	0.00553116	0.201532	-0.0314845	-0.00645005
-0.0214319	-0.112483	0.193273	0.0351044	-0.0811776	0.102823	-0.00467714
0.178453	0.073873	-0.106054	-0.0519693	-0.0241246	0.0593848	-0.00669213
0.186902	-0.0129374	0.0871734	-0.123088	0.0278366	-0.0488022	-0.0519403
0.14373	-0.237323	0.100546	0.00934393	0.135457	-0.0198928	0.15788
0.0891202	-0.0819721	0.0494803	-0.0457169	-0.134937	-0.0490104	0.0707924
0.152067	0.051492	-0.0662602	0.0539465	-0.0347628	0.054344	-0.04025
-0.203266	-0.0907973	-0.00151718	-0.0515816	0.12825	0.0931998	0.161801
0.0778263	-0.111048	0.0997396	0.133671	0.106986	0.163758	-0.00365603
-0.0962908	-0.023842	0.0208963	0.0247745	0.131418	0.00893577	0.0177443
-0.147794	-0.0524907	-0.0183006	0.0766161	0.337234	0.101187	0.0397248
0.0313235	-0.0522455	0.0664276	-0.0295341	-0.0207894	-0.108623	-0.0372554
-0.0855546	0.157626	-0.0410738	-0.0721419	-0.0524979	0.0132443	-0.122327
-0.00601837	0.0919132	0.0642677	0.125378	-0.0431769	-0.0287474	-0.00663321
-0.10359	-0.210282	0.00541238	-0.0710896	-0.0494809	0.094701	0.0263497
0.0701369	0.268886	0.178087	0.0780158	-0.0399013	-0.0231786	0.189651
-0.0962876	-0.0422421	-0.0829556	0.22464	0.139006	-0.0304059	-0.0458831
0.0117522	-0.0199957	0.254425	0.0139694	0.0985714	0.0784862	-0.0191178
-0.0586995	0.0842139	0.0309215	-0.144608	-0.0607559	0.0326646	-0.0742509
-0.077238	-0.0961332	0.30285	-0.000588979	0.00470267	0.0978968	0.0703079
0.159992	0.189085	0.461662	-0.0436625	0.035836	-0.0285319	-0.0478994
0.0154377	0.0149533	-0.0326989	-0.0318674	0.0129843	0.0415284	-0.0057419
0.121801	-0.0747375	0.0587087	-0.0308984	-0.0531043	-0.0489014	-0.0950696
0.159343	0.0364666	0.036873	0.105974	-0.0875872	0.054753	-0.000582593
0.0213384	0.205431	0.128743	-0.108875	0.143069	-0.0591439	-0.055278
-0.0827614	-0.083102	-0.0560035	-0.0646349	-0.00394815	0.0425694	0.0589215
0.134238	0.0520571	0.0878817	-0.050043	-0.0405758	-0.088657	-0.0180731
0.0835527	-0.214376	0.0816243	-0.108437	0.0410573	0.137988	0.628004
0.291055	-0.116418	0.0424236	0.337422	-0.000588709	-0.0527333	0.0477936
-0.0506347	0.0347192	0.133447	-0.174099	0.0753604	0.207343	0.0718308
-0.0760522	-0.00793613	0.0517436	0.0311164	-0.0172629	0.0607034	0.145029
0.0907545	0.0786317	0.0681384	0.00788778	0.0410176	0.00820683	0.172031
0.235379	-0.0252177	0.0585814	-0.0230805	0.0253778	0.054254	0.0707931
-0.00986146	0.052022	0.137382	0.00145548	0.0897077	0.0854315	0.337093
-0.0540444	-0.12446	0.24305	0.0821138	0.143368	-0.0905179	0.0596255
-0.000143122	0.193788	0.019313	0.0102513	-0.00724722	-0.0220683	0.239586
0.0265145	-0.0468539	0.35559	0.157304	-0.165025	0.149323	0.271024
0.0887806	-0.108502	-0.0535892	-0.0891163	-0.128583	-0.106824	0.0117832
0.00956502	0.0316766	0.11617	0.0113533	0.0560423	0.0193718	0.0375793
0.00564554	-0.0466008	-0.0457817	-0.140479	-0.0284182	0.180358	0.332375
-0.0117792	-0.119717	0.00131969	0.0935556	-0.037752	-0.0892033	0.0789275
0.0538378	0.143755	-0.0716745	0.0468805	-0.0291009	0.0836003	0.487902
0.109374	0.0174892	0.0165048	0.280188	-0.0586516	-0.112704	0.529596
0.0197573	0.194386	0.15734	-0.0800282	0.00977728	-0.0375169	0.565358
-0.0171555	0.095692	0.117781	-0.0871136	0.00437146	0.0363069	0.0884812
0.00143777	-0.00148322	0.405181	-0.0579325	0.115395	0.0428811	0.14817
-0.00222488	0.0666854	0.0230748	0.0318011	0.0560044	-0.0607178	0.00121833
-0.0885052	-0.0564463	-0.0490938	0.0743513	0.00633652	-0.0383628	0.294348
0.0642995	-0.161035	0.103445	0.151842	0.229141	0.11773	0.0214601
-0.100205	0.0460445	-0.0921474	-0.0709514	-0.120567	-0.0639419	0.194001
0.154046	0.0521105	0.207996	0.0164041	0.044826	0.0193911	0.274033
0.388257	-0.0577079	-0.0652014	-0.0218686	0.00470435	-0.0343532	0.128205
0.112687	0.0888398	-0.072404	-0.0714588	0.033091	0.107451	0.213733
0.0294698	0.12849	0.0749276	-0.0195848	0.0735455	-0.124853	0.341535
0.084942	-0.053589	0.0294623	-0.0895111	0.0422733	0.0595857	0.18429
-0.120239	0.0571192	0.0500626	0.0516167	0.0712727	0.024018	-0.00455923
0.0843881	-0.0864336	0.0301294	-0.0417129	-0.137832	0.0170114	0.0206539
0.104662	-0.0243068	0.0887465	-0.0861856	0.55492	0.0733121	0.113632
-0.0644641	-0.097197	-0.0448436	-0.035877	0.0437148	0.0168697	0.0661823
0.162763	0.0737729	-0.0984968	-0.0905991	0.0337074	0.0661596	0.173722
0.0574108	-0.108394	0.226152	-0.0609165	0.110323	-0.139789	0.0750738
0.0966657	0.0330095	-0.125714	0.0601955	0.291374	0.0176571	0.0180995
0.170789	0.199575	-0.077963	-0.0152397	-0.0405398	-0.198468	0.0614929
0.102493	0.12999	0.0169454	-0.0652723	0.135956	0.0298436	0.0632866
-0.00785878	0.00775191	0.071472	-0.108489	-0.161957	-0.0733468	-0.0595944
0.0498286	0.210581	0.0472131	0.220204	0.0847855	0.0520174	-0.0478517
0.348651	-0.14931	0.0350137	-0.0285372	0.0154753	-0.0873286	-0.0607613
-0.0497557	-0.0436095	0.0509252	0.0390403	0.0231761	-0.188824	0.0648427
0.0775732	-0.131985	-0.0553487	-0.0673008	0.0580762	0.100511	0.0331684
-0.0593378	0.0104741	0.0449621	-0.0677625	0.0916181	-0.0726065	0.10806
-0.181109	-0.117489	-0.0983536	-0.0530239	0.350931	0.14354	-0.0142888
-0.136824	0.0162985	0.13634	-0.0745269	-0.119556	0.0648529	0.0442468
0.0209111	0.0834877	-0.142102	-0.0798211	0.094126	0.0447853	0.105132
0.040415	0.0352358	0.00368655	0.0322479	0.194331	0.145429	0.0125066
0.0164621	-0.162957	0.0470521	-0.0756459	-0.101407	-0.00247039	0.00915106
0.139927	-0.0307419	-0.043836	-0.0294058	0.117215	0.060209	0.0994566
0.0794762	0.104248	0.0299444	0.00769259	0.039916	-0.0288194	0.0318456
0.412208	-0.0729517	0.131893	0.0264651	-0.222286	0.0238001	-0.0892625
0.0433613	0.0673362	-0.123565	-0.00800859	0.0783749	-0.00982892	0.0257492
-0.0582721	0.0130884	0.0521075	-0.00738161	-0.142026	-0.0512325	0.0281466
-0.0339474	-0.023579	-0.0134033	0.017201	0.118823	0.120671	-0.0248858
0.00945963	-0.0654884	-0.0191107	0.0388756	0.0866024	0.0348418	-0.047168
0.452057	0.0834289	0.132544	-0.0042498	0.0724289	0.0366544	-0.0555289
0.0375368	0.0136275	0.0622987	-0.101531	0.051191	0.128007	0.0373583
[truncated: 11,056 more rows]

## Sheet: Figure 1d SLE
CD4TcmTn	CD8TcmTn	CD4Tem	CTL	CD8Tem	Treg	Stressed	CD4CD8RORC	ISG-T	NKT	ISG-CTL
-0.067093	-0.0211419	-0.14714	0.398648	0.186236	0.266654	-0.0420184	-0.152562	0.1865	-0.0018427	0.241039
0.1082	-0.129067	0.154148	-0.0183774	0.214425	0.153906	-0.0421873	0.285337	0.0928802	-0.203032	0.313205
-0.0762008	0.126731	0.165434	0.280219	-0.00808112	-0.00687718	0.118152	0.197085	0.143449	-0.0273479	-0.127828
-0.0922824	0.18666	0.037911	0.134752	0.148151	0.155922	0.0897192	0.286956	1.30753	0.202366	0.500817
0.140086	0.00579288	0.0998339	0.058581	0.0975581	0.158991	-0.20922	0.101877	0.207402	-0.0369436	0.331128
-0.145759	0.0125353	-0.243683	-0.139127	0.151253	0.025653	0.040787	0.334099	1.03445	0.174962	0.0973115
0.1759	-0.126812	0.474257	0.0140473	0.27177	-0.077061	-0.239471	0.336574	0.461034	-0.245289	0.828568
-0.113109	0.367768	-0.0991144	0.100262	-0.0432822	-0.094101	0.0774079	-0.189456	0.408119	0.027437	-0.0664159
-0.00853713	0.227063	0.0608557	0.0761934	0.137728	0.121207	0.181422	0.193727	0.830742	0.0286556	-0.109951
-0.16565	-0.187626	-0.139427	-0.107163	0.349652	0.196051	0.0792315	0.164027	0.419383	0.148974	0.121935
0.011042	0.059531	0.0745678	-0.0090767	0.208299	0.338516	0.0557583	0.0844381	0.287259	0.0394233	-0.0440723
-0.150072	0.0232893	-0.105122	0.307195	0.27248	-0.0753373	0.107936	0.149235	0.371522	-0.100038	-0.159923
-0.201189	0.182115	-0.0447275	-0.0953611	0.237302	-0.0368308	-0.175684	0.0406369	0.54921	0.00265952	-0.125398
0.217994	0.0131259	-0.17269	0.210273	0.0121944	0.0821943	0.196318	-0.00722214	0.584788	0.0929934	0.491302
-0.210054	0.0301986	0.029018	-0.110627	0.00682215	0.0564996	0.00745189	0.432197	0.461014	0.147009	0.194233
-0.276411	-0.0536898	-0.0605939	0.0544475	-0.133312	0.314187	0.0353077	0.207078	0.645019	0.113527	0.124811
0.315856	-0.128135	-0.0333737	0.0233471	0.253781	0.111034	0.147177	0.0935259	1.22848	0.146115	0.686814
-0.0590064	0.294954	-0.154136	0.153575	0.0412278	0.147568	0.108949	0.297431	0.661573	0.414849	0.809035
0.0345488	-0.00947408	-0.0350289	0.0696944	-0.0119456	-0.0155526	-0.108788	0.162415	0.628424	0.230807	0.0416767
0.17004	0.406483	0.130311	0.0581976	-0.0397314	0.0723753	-0.243003	0.247883	1.24959	0.258708	-0.0770424
0.126576	0.101965	-0.0880375	0.117544	0.781226	-0.00706296	1.19002	0.307478	0.602467	0.11617	0.21568
0.257918	-0.0548152	-0.186872	0.0415212	0.115791	0.132107	0.0815571	0.0829977	0.186876	0.102225	0.112205
-0.0105031	0.107229	0.124854	0.017006	0.10671	0.162441	0.0367935	-0.162034	0.194091	0.498045	0.212658
0.14431	0.00909105	0.0538494	-0.108713	0.0200033	0.0735176	0.033873	0.161783	0.335014	-0.105679	0.00300599
-0.0974325	0.065668	0.250858	0.265558	-0.176138	0.130524	0.352124	0.0686322	0.386466	-0.0257627	0.127291
0.0651179	0.154088	-0.133949	0.0237971	0.0424412	0.101196	-0.201752	-0.0290611	0.203301	0.170381	0.215905
0.00388292	-0.0413976	0.219417	0.0251841	0.0428235	0.345404	0.213135	0.243476	0.42459	-0.126249	-0.0101409
0.0340529	0.0131342	-0.0982208	-0.0979166	-0.0687079	0.00579379	0.0104182	0.15482	0.572659	-0.168504	0.389384
-0.10715	-0.174643	0.0850479	0.150114	-0.00308843	-0.117387	-0.206712	-0.184968	0.529538	0.0255391	0.396239
-0.258046	-0.05939	0.494111	0.39122	0.101015	0.0512221	0.273703	0.166682	0.534693	-0.218324	0.406944
-0.0262571	0.091046	-0.0488445	0.572005	0.112715	0.074341	0.253307	0.202422	0.318101	-0.0734661	0.0921359
0.136855	0.177616	0.0758447	-0.0843772	0.0642913	0.34076	0.199514	0.0600614	0.30664	-0.0912674	-0.231695
0.0275883	0.0744755	0.0589688	0.416695	-0.0820553	0.110323	0.182125	0.328479	0.520065	-0.0737775	0.144569
-0.14908	0.0342649	0.100814	0.187887	0.0438147	0.216717	-0.102194	0.152057	1.24069	0.0107389	0.0954177
-0.103242	0.0543321	0.00378803	-0.0165086	0.164433	-0.0559865	-0.0772153	-0.127347	1.10601	-0.211065	0.0147918
-0.194487	-0.0516544	-0.148229	0.113421	0.208212	-0.117261	-0.165189	0.256308	0.0672229	0.16433	-0.0859
0.187754	-0.141098	0.208702	0.258613	0.190248	0.0222631	0.0639138	0.227438	0.891392	0.0344181	-0.0655196
-0.111762	0.0436189	-0.0280815	0.033817	0.108141	0.106547	-0.0926534	0.0212904	1.32727	-0.248334	0.367742
-0.0272508	-0.00614425	0.153696	-0.176843	-0.0700455	-0.1971	0.105823	0.211219	1.00069	-0.133682	-0.0537677
0.193904	-0.0656869	0.10102	-0.0950367	0.0898715	-0.00451242	0.194111	0.507808	0.758329	0.145278	-0.195242
0.0262813	0.0445379	0.125494	0.165168	-0.119251	0.525168	0.0291411	-0.100025	0.209819	0.164616	0.438592
-0.219932	-0.0990439	0.0954613	0.499196	0.0995418	0.233089	0.25908	-0.0473954	0.48033	0.0151142	0.163739
0.0460288	0.24181	0.310765	0.182776	-0.131165	-0.103433	-0.0457816	0.434448	0.617291	-0.145916	0.0544437
0.356202	-0.086888	0.00287243	0.117274	-0.305324	-0.145836	0.307928	0.20755	0.703068	-0.293719	-0.0397153
-0.11425	0.00448266	0.107851	0.0545321	0.52151	0.0155605	0.131764	0.133626	0.149039	-0.237831	-0.134479
-0.00199507	0.122098	0.177597	0.145358	0.0324596	-0.0756885	-0.0380655	0.416457	0.39913	-0.239986	-0.0969016
0.203356	-0.047657	0.07738	-0.0608165	-0.0948303	-0.0543722	-0.0531042	0.212406	1.09987	-0.136799	0.0268184
0.160059	-0.131221	-0.0441629	0.152223	-0.0947627	-0.0512775	0.061161	0.367155	0.193651	-0.172067	0.10194
-0.0854864	-0.0197809	0.138672	0.127295	0.136808	0.0833073	0.33252	-0.00946972	0.671771	-0.0760431	0.0653059
-0.0835268	-0.259349	0.114487	-0.164459	0.102067	0.369079	0.13259	0.231898	0.164086	-0.111732	0.141244
0.0622465	-0.0689006	-0.0781159	0.252758	0.167362	-0.211501	-0.231379	-0.222287	0.623824	-0.146449	-0.230667
-0.00178442	0.170177	0.26716	0.29126	0.016312	-0.0910888	0.0752209	0.332108	0.380147	-0.128222	-0.108414
0.128982	-0.0856353	0.172341	0.149605	0.31859	0.225246	-0.0913329	0.354463	1.03219	-0.161262	-0.0305568
-0.103018	-0.063087	-0.140297	0.0628564	-0.0856937	0.265378	-0.0949142	0.241542	0.587102	-0.212978	-0.039803
0.097716	0.207466	-0.193373	0.314474	0.527103	0.00573349	-0.0523997	-0.0638823	1.33099	-0.0795078	-0.0862611
0.0954822	0.102432	0.00442427	0.15514	0.0227651	0.579427	-0.0793812	-0.154007	0.235968	-0.104913	0.0328581
-0.0658964	-0.045353	-0.270348	0.48515	0.0730745	0.199186	-0.18938	0.226101	1.42411	-0.148292	0.0321159
0.0531406	0.0169687	-0.0237228	-0.011651	-0.0414115	0.00800668	0.445765	-0.0849066	0.59279	-0.167647	0.0507177
-0.0704842	-0.141424	-0.0330566	0.371429	-0.138351	-0.0210958	0.158198	0.377913	0.773569	-0.183236	-0.107775
0.0227521	-0.0621308	0.0210851	0.148114	0.0156751	0.146923	-0.104992	0.530555	0.719551	-0.0678626	0.0690156
-0.100081	-0.117467	0.246128	0.0543269	0.0606406	0.20463	-0.0965574	-0.0290098	1.16318	-0.195509	-0.0115556
-0.198844	-0.0279804	0.291392	0.191245	0.11571	0.266257	0.064997	-0.258957	1.66324	0.0216322	0.0268431
-0.0486857	-0.0796607	-0.125209	-0.206011	-0.297021	0.0634403	-0.130613	0.326294	0.662136	-0.157821	-0.214522
-0.215914	0.219429	-0.00498583	0.126804	0.0475296	0.178206	0.214378	0.0416519	0.789496	-0.0992303	-0.170192
0.361028	-0.1033	-0.149881	-0.112565	-0.102331	0.264977	-0.0993898	0.474174	0.970373	-0.238003	-0.108259
0.0969754	0.098945	-0.0673228	0.0141789	0.0258154	0.212241	0.143725	0.327946	0.370034	0.04035	-0.018151
-0.247821	-0.179866	-0.208898	0.226912	-0.176791	0.67654	0.493164	0.142331	0.40498	-0.132672	0.500091
0.15961	0.0963902	0.0994643	0.363183	0.0198134	0.0945108	-0.0604325	0.0921718	0.414702	-0.111114	-0.0143904
-0.0638364	-0.119244	0.636184	-0.20955	0.137485	0.333403	0.146167	0.175646	-0.0483743	-0.0968114	0.120591
-0.0266361	-0.0399993	-0.00860556	0.166521	-0.149905	-0.0636971	0.0424792	0.2057	0.541175	-0.103955	0.208044
0.117254	-0.0441987	0.0802426	-0.138615	0.0493262	-0.035534	0.0636206	-0.025407	0.0871521	-0.136504	0.0998565
0.131525	0.119095	0.0308545	-0.0994883	0.252253	0.158483	0.331127	-0.0979734	0.67736	-0.0454392	0.350513
-0.129902	0.0246089	-0.150314	0.0945801	0.240316	0.359509	-0.0742862	0.585808	0.44124	-0.0682414	0.201067
0.0308814	-0.0837472	0.267368	0.401738	-0.0664842	0.665221	0.239825	0.314971	0.171087	-0.0361901	0.29952
0.210186	-0.058766	-0.0506895	0.169223	-0.0653562	-0.109944	-0.18397	0.406029	0.319069	0.170002	-0.0228749
0.170341	0.333726	-0.113987	-0.124231	0.51435	0.151791	0.0595167	0.047192	0.444751	0.0554995	-0.0555252
0.118732	-0.0445336	0.0809307	0.0557654	0.171962	-0.0658935	-0.179335	0.587857	0.44185	-0.0398778	0.156523
0.0333088	0.0270147	-0.0889575	0.00509757	0.177292	0.034923	0.122674	0.0302567	0.549272	0.27033	0.467657
-0.02947	0.0914155	0.176947	0.631968	0.502701	-0.062132	0.45748	0.168687	0.373889	0.374324	0.393492
-0.103835	0.0767218	0.214654	0.0812262	-0.118673	0.097227	0.0180788	0.361483	0.453478	0.180037	0.304602
0.291775	-0.175925	-0.22135	0.229853	0.179562	0.210489	-0.199331	0.208263	0.000544844	0.32525	0.123829
0.00205143	0.0378661	-0.223149	0.185241	0.0691305	-0.174729	0.0433735	-0.0221789	-0.183773	0.199375	0.28205
0.445692	-0.0613472	-0.090219	0.25036	-0.0414941	-0.0828325	-0.0690297	0.163313	0.00523362	0.182455	0.0186788
-0.172764	0.0932535	-0.0562142	-0.17474	-0.206022	-0.0402877	-0.139632	-0.00818878	0.819858	-0.107815	0.192102
0.183184	0.249158	-0.111782	0.00359413	0.240937	0.029947	0.080258	0.0681941	0.717528	0.206569	0.423348
-0.00536191	0.0194559	-0.0457363	0.0720772	-0.0385509	0.0343727	-0.2219	0.0474819	0.297463	-0.0853392	-0.0708076
-0.0127779	0.0241734	-0.108505	0.149258	-0.142351	0.127587	0.193933	0.248007	0.44476	0.170138	0.0403387
-0.110218	0.0244884	0.510648	0.525859	0.0784078	-0.0768852	-0.223588	-0.030372	0.143834	0.0518918	-0.0796687
-0.222091	0.117423	0.159897	-0.130814	0.19635	0.471289	0.321632	0.233222	0.798964	0.466154	-0.00132665
0.00142929	0.0196171	-0.170389	0.186864	0.00102332	-0.128953	-0.206202	0.105971	0.302437	0.223578	-0.0852046
0.194094	-0.0230171	0.143606	-0.0388677	0.151705	-0.0858267	-0.204917	0.260757	0.228043	0.0503626	0.0283322
-0.0868871	-0.0833615	0.0414994	-0.103387	0.0906253	-0.0762472	0.0143433	-0.0300045	0.785765	0.105713	0.0806802
-0.0713033	0.0444027	-0.142204	-0.0485996	-0.256566	-0.19981	-0.255579	0.125896	0.365472	0.0862143	0.343698
-0.0819244	0.103217	0.198448	0.2783	0.217993	-0.175149	-0.190334	0.207127	0.200132	-0.0361161	0.143045
0.0171522	0.038892	-0.0696572	-0.019711	0.226624	0.305761	0.0622745	0.317338	0.384805	-0.167049	-0.0344815
-0.0314009	0.0637178	0.0924097	0.379989	-0.155353	-0.178063	-0.10047	0.438431	0.76695	0.0622232	0.508085
-0.319825	0.106913	-0.172368	0.139103	-0.120602	0.0275833	-0.00246483	0.197365	0.429514	-0.107605	-0.130917
0.172983	0.0325916	-0.106753	0.0640878	0.0193987	-0.0812294	0.173782	-0.106466	0.343564	-0.067409	0.0504604
-0.0864999	-0.219039	0.0725324	-0.132294	0.0199155	0.0206005	-0.0614913	0.385178	0.118426	0.0777186	0.0946194
-0.0119144	-0.0933918	-0.0421194	-0.156821	0.0244418	-0.120758	-0.0689365	0.0172823	0.57998	0.112513	-0.135209
-0.050839	-0.213819	-0.0851724	0.0862609	-0.0975321	0.21988	0.306371	0.259	0.982477	0.34946	-0.10078
-0.0658162	0.409367	0.0629226	-0.068503	0.0758256	-0.0190214	-0.0661079	0.379946	0.118677	-0.115969	0.0216982
-0.216729	-0.0124049	-0.265665	0.120957	-0.130131	-0.052123	-0.132878	0.0211288	0.82972	0.0254758	0.114008
-0.0611879	0.275242	0.0603127	-0.143256	0.167442	-0.108145	0.190567	0.13042	0.549306	0.0770943	0.200702
-0.0717392	0.235091	0.179387	0.189528	0.134605	-0.073126	0.149459	-0.0591768	1.10926	-0.0637123	0.358538
0.0428741	0.0914703	0.259402	0.227193	0.00984138	0.0345151	0.131573	0.0515804	0.583909	0.010058	-0.0280247
-0.0473583	0.0543673	0.093865	0.0275216	0.486429	0.073185	-0.239949	0.435987	0.316763	0.314063	-0.0464497
0.121581	-0.0411628	0.133257	0.262469	-0.0166677	-0.239601	-0.0993715	-0.240907	0.148421	0.140295	0.752872
0.00622492	-0.0666257	-0.0477693	0.434921	-0.127324	0.0222774	-0.0592926	-0.0264792	0.162216	0.0845352	0.00285865
-0.0701011	0.0774037	0.244457	-0.0873694	0.149872	-0.0602367	0.0271997	0.0182024	0.214846	0.10732	-0.0903933
-0.0209509	0.0118607	0.399352	0.19509	0.535822	-0.132003	-0.0592949	0.0562143	0.0676933	-0.0815609	0.00518318
0.00113183	0.0473386	-0.0228417	0.506667	0.0613611	0.135056	-0.0931217	-0.117042	0.200908	-0.1102	-0.090456
-0.289674	0.11569	-0.0622396	-0.168348	0.174239	0.290645	0.118532	0.095981	0.0380881	-0.086257	-0.208581
0.141745	0.0106416	0.207892	0.213238	0.268742	-0.0683974	0.31611	-0.0327297	0.675636	0.11066	-0.183916
-0.248989	0.179998	-0.00978346	0.0640622	0.0834454	-0.129201	-0.0731658	0.252327	1.02799	-0.0965307	-0.0897516
0.000430915	0.254581	-0.207586	0.168636	0.14324	0.125344	0.0275309	-0.143799	0.755991	-0.0628502	-0.0865264
0.0755259	-0.102345	0.120316	0.436435	-0.172963	-0.118439	0.258614	0.000960661	0.756968	-0.0632582	-0.14314
-0.142098	0.185264	0.0862605	0.197916	0.0868333	-0.04907	0.376135	-0.0129447	0.280557	0.202099	-0.0131191
0.0749334	0.0593538	0.00819293	0.42412	-0.0123784	0.113334	-0.0909388	0.102384	0.624299	0.0391441	-0.176948
-0.170887	-0.0104685	-0.0539406	-0.0570956	0.0154882	-0.0517475	0.491163	0.0640559	1.23101	-0.0943475	-0.0244465
-0.141464	0.14687	0.124968	0.450758	0.184106	0.246407	0.0759715	0.14433	0.26191	-0.000120502	0.0148686
0.185483	0.105155	-0.0699368	-0.00536489	-0.0987599	-0.231718	-0.18596	-0.0643983	0.511883	-0.136377	-0.104414
0.0971503	0.0146721	0.134315	-0.065716	0.177023	0.117487	0.0382138	0.0916603	0.469001	0.145596	0.335297
-0.0747054	-0.125209	-0.060696	0.126922	0.217542	-0.0403524	0.0834148	-0.0945596	0.605535	-0.139086	0.587955
-0.012491	0.0739483	0.075415	0.133757	0.041619	-0.00899164	0.345577	0.115865	0.245855	-0.176159	0.380106
0.0297199	0.172275	0.241889	0.0907471	0.0368965	0.276208	0.298843	0.231187	0.306803	-0.113593	0.167743
-0.149791	0.0283527	-0.0687239	0.0872408	0.175568	0.134767	0.106515	0.0131789	0.172292	-0.109933	0.96144
0.226178	-0.0296564	0.160159	0.0412044	0.0399391	-0.134007	-0.163158	0.415917	0.162212	0.0964418	0.390968
0.24913	-0.0968174	-0.122102	0.486731	-0.117257	-0.0406089	-0.0707211	-0.0192622	0.517019	0.0657557	0.99483
-0.0540636	0.222758	-0.09545	0.20306	0.00128064	-0.143786	-0.0768085	-0.0118107	1.21089	-0.124366	0.60502
-0.167192	0.438425	0.042907	0.173687	0.200741	0.355267	0.0218483	0.0674778	0.298205	0.0100819	0.500378
0.117662	0.0208819	0.0598727	0.0199834	0.149172	-0.0812325	0.257486	0.0251749	0.184514	0.0706294	0.404801
-0.0532584	0.18967	0.00417007	0.198952	-0.109912	0.0156299	0.200159	-0.140861	0.250214	0.150183	0.740914
-0.149354	-0.032834	0.0084005	0.108387	-0.067135	-0.0280427	0.0585986	0.211827	0.434644	0.0664449	-0.0762351
-0.0998276	0.055025	-0.0607847	0.232037	-0.0593205	-0.022861	0.0872672	0.506812	0.379345	0.0819835	-0.12634
-0.0244733	-0.224287	-0.208	-0.30522	0.207028	-0.0974862	-0.00254636	0.156855	0.494355	0.0723213	-0.000909151
0.0136054	0.109614	0.0308565	0.000566319	0.354237	0.0309929	0.289638	0.251852	0.251789	0.090612	0.297445
0.0302406	0.215957	0.0808607	-0.208049	-0.104375	-0.139605	0.270376	0.219396	1.00252	0.0775599	-0.167196
0.0817404	-0.126616	0.117678	0.305518	-0.0396886	0.162569	0.057904	0.275792	0.517754	0.0153426	0.553488
0.00572531	-0.168973	0.200152	-0.279512	-0.135564	0.0880404	0.0139707	0.346122	0.135586	0.166042	0.247584
0.0015044	-0.318317	0.0182233	0.0335539	-0.186258	-0.0872379	-0.109251	0.312488	0.208893	0.0610406	0.0502635
0.196881	0.055135	-0.125387	-0.234068	-0.15063	0.0448336	-0.0967915	0.478302	0.408788	-0.0253556	-0.236255
-0.0793214	0.0421169	-0.0196029	-0.145578	0.115254	0.128472	0.528333	0.018905	0.731648	-0.0685444	-0.108861
-0.0408965	-0.0838127	0.170266	0.22819	0.041887	-0.0270303	-0.176902	0.301851	0.0926284	0.119028	-0.126743
0.103817	-0.175516	0.371053	-0.14527	0.0920053	-0.280016	-0.195291	0.25238	0.727311	-0.0382845	-0.0435055
0.108016	-0.0836303	0.206534	-0.188614	-0.120853	-0.0952144	-0.125885	-0.0127969	0.565534	0.121206	-0.0592135
0.18006	0.0214989	0.246117	0.132908	-0.195519	-0.108855	0.0457088	0.137704	0.558294	-0.180809	-0.166604
0.0420868	0.0187926	0.189171	0.0619334	-0.17972	-0.261472	-0.0417766	-5.86518e-06	0.204487	-0.134878	-0.0793141
0.0565403	-0.0171747	0.131213	-0.0979193	-0.0196042	0.0701971	-0.156303	0.243606	0.442157	-0.108891	0.0158251
0.14881	-0.145292	-0.21249	-0.155498	0.00261878	0.0975318	0.145979	0.0485112	0.990076	-0.0553361	-0.089416
-0.261412	0.0917344	0.656018	-0.0150562	-0.0055309	0.235239	0.0242194	0.0373946	0.495901	0.0245158	-0.202671
-0.0569584	0.301873	-0.24097	0.187922	0.282865	0.110046	0.231237	0.380745	0.51498	-0.150971	0.0300329
0.0583452	0.151073	0.0126173	-0.175086	-0.24499	-0.0796829	-0.0140904	0.336565	0.243042	0.00930411	0.144762
0.0695304	-0.104458	-0.111996	0.191351	-0.0335086	-0.206724	0.387869	0.269974	0.813478	-0.00791653	-0.249049
0.271757	-0.201233	0.137656	0.0646911	-0.0519646	0.0235593	-0.170965	0.142179	0.194802	0.0420563	-0.193226
-0.0335071	-0.190037	0.155277	0.033963	-0.18282	0.0832157	-0.0954873	0.256156	0.281551	-0.264296	-0.0192697
-0.0062583	-0.0420277	0.336014	0.223067	-0.0349311	0.425712	0.0760321	0.315418	0.260764	0.0475454	-0.303394
0.104472	0.109004	0.155144	0.399197	-0.0918449	0.00994212	0.243005	-0.0288289	0.623845	0.0899664	-0.106528
-0.0759045	-0.0635995	0.0881706	-0.0153846	0.0711208	0.579988	-0.115267	0.0606045	0.684083	0.0304977	-0.133441
-0.00164215	0.0783423	0.0959233	0.248419	-0.0363957	0.805825	-0.0735672	0.343644	0.421864	-0.198961	0.020161
-0.109634	0.206759	-0.123457	0.542777	-0.247686	0.166619	-0.0687619	0.162739	0.547929	-0.018953	-0.238494
-0.143713	-0.159316	0.0394409	0.0283604	0.0581547	0.125176	-0.112849	-0.074236	0.287776	-0.165543	-0.262094
0.229509	-0.133498	0.117056	0.300612	-0.0619093	1.06348	-0.0396693	0.00152685	0.324773	-0.174247	-0.272221
-0.00684273	-0.0513963	-0.0039873	-0.20066	0.116799	0.190975	0.339159	0.320746	0.282737	-0.130512	0.0457474
-0.0829139	-0.073097	-0.00327473	0.224972	-0.105938	0.151002	0.0136946	0.199435	0.32545	-0.150164	0.124827
-0.011136	0.116791	-0.152812	0.0663498	0.0678067	0.225218	0.488666	0.290728	0.411782	-0.102456	0.0417922
-0.000452314	0.117836	-0.0899427	-0.103887	-0.139679	-0.228507	0.0623862	0.297976	0.109022	-0.0535588	-0.0713175
-0.155601	0.00715779	-0.0432848	-0.0798622	-0.125057	0.424988	0.421705	0.432082	0.710158	-0.157741	-0.0131015
0.0098056	-0.0471918	-0.0637969	-0.00896306	-0.0313579	-0.150161	-0.0727677	0.117774	0.389938	-0.114346	-0.273992
0.118848	0.0670589	0.00150962	0.018727	-0.0229676	0.442521	-0.047409	0.450173	0.348823	0.0486295	0.073217
-0.200809	0.153233	0.321301	0.154647	0.0139599	-0.121745	-0.0099572	0.214216	1.22291	0.0101908	-0.0444939
0.0511284	0.213305	-0.109033	-0.00165892	0.0646951	0.0425156	0.0250676	0.241372	0.674135	-0.0819306	-0.160292
-0.0332109	-0.0404163	0.155115	0.0745735	0.00343206	0.0231527	-0.138651	0.228363	0.911136	0.0416587	-0.08229
-0.0716185	0.113378	-0.173046	0.0255645	0.0293432	0.0196091	0.045773	-0.00998474	0.712372	-0.028883	-0.149738
-0.135528	-0.117774	-0.130987	-0.258779	0.0528356	0.573087	0.0266584	0.790324	0.274902	-0.169816	-0.0524187
-0.134083	-0.0419314	-0.19439	0.00113312	0.132429	-0.25437	0.066145	0.17991	0.898348	0.122188	0.00339541
-0.179709	0.221129	0.358898	0.124037	0.0225298	0.00292209	-0.0634198	0.0409436	0.310147	-0.18345	-0.137452
0.120762	-0.0911941	-0.0371039	0.269439	-0.154866	-0.041824	-0.182394	0.220089	1.52185	0.13544	-0.145954
0.0390013	-0.0603065	-0.00985066	-0.156754	-0.12029	0.206904	0.171022	0.258763	1.18441	-0.0562787	-0.121959
-0.182606	0.0742542	0.0605894	0.0176177	-0.053796	0.153198	0.426169	0.0173118	1.01214	0.00215891	-0.291472
-0.0889414	-0.115878	0.104914	-0.128889	0.0950757	0.183331	-0.14934	-0.0277673	1.13509	-0.114153	-0.109046
-0.0049658	0.113947	0.0282318	0.0685643	-0.143934	0.0548691	-0.174315	-0.0246501	0.723317	-0.214676	-0.133418
-0.139931	-0.00480745	-0.177198	0.288487	-0.0563776	0.0286984	0.22589	0.152137	0.643249	0.0284398	-0.113625
0.207532	0.094058	-0.0767193	-0.193905	-0.145163	0.261665	-0.113271	0.173047	0.406774	-0.061019	-0.126612
0.00612761	-0.0871035	0.184947	-0.18396	-0.159767	-0.160095	-0.0413158	-0.0466116	0.603352	-0.187366	-0.219549
0.162967	-0.0521897	-0.10414	0.0383258	0.137765	0.201016	-0.0916388	-0.161196	1.06082	-0.0168547	-0.138037
0.0474212	0.268687	-0.0285809	0.256157	-0.00740751	-0.14173	0.26668	0.0620046	0.334176	-0.15606	-0.0948562
0.147092	-0.00737544	0.299331	-0.0378902	0.110287	0.142295	0.359172	-0.0379106	0.971884	-0.00596399	-0.0135245
-0.00823205	0.0226485	0.151689	-0.154631	0.206546	-0.0299873	-0.0758642	0.0837205	0.96828	0.0592782	-0.211569
-0.00101413	-0.089254	-0.119608	-0.0489254	0.0037321	-0.0896748	0.0239042	-0.00223297	0.465938	-0.130142	0.914288
0.103032	-0.0595561	-0.148395	0.266753	-0.0504935	0.43893	0.532685	0.323577	0.383181	-0.164677	0.200713
-0.152508	-0.133876	0.115675	-0.136931	-0.130219	-0.0723135	0.181422	-0.142021	0.744659	-0.128504	0.968967
-0.183433	-0.0664755	0.560301	-0.0901864	-0.0104331	0.101091	-0.0364217	-0.0869566	1.00561	-0.0698187	0.62377
0.0253759	0.0717043	0.227373	0.0348713	-0.208652	0.0728344	-0.275601	0.121852	0.591144	-0.171287	0.641169
0.148172	0.257856	0.160789	-0.0223304	0.347776	-0.0186755	-0.0640677	0.0526839	0.480173	0.256632	0.653904
0.0215747	0.308977	0.259188	0.21776	0.045851	0.381124	-0.06648	-0.127884	0.635262	-0.123863	0.383601
-0.0481997	-0.105181	0.393743	-0.193675	-0.0416694	0.0669919	-0.19613	-0.104963	0.560057	0.0149509	0.306256
-0.17931	-0.100996	0.0854606	-0.151196	-0.0668839	0.206582	-0.0278279	-0.116679	0.701806	-0.0934955	0.982787
0.165661	0.144179	-0.0968107	0.0757323	-0.00458395	0.268428	0.455437	-0.168305	0.646133	-0.141227	0.562347
0.125098	-0.138138	0.526303	-0.232856	-0.0295226	0.12948	0.109553	-0.107112	0.392364	0.0221426	0.298508
-0.0126488	0.247736	-0.0115132	-0.0208281	-0.108081	0.156471	-0.230611	-0.00203785	0.356831	-0.238933	1.10793
-0.132979	0.0835919	-0.0590914	-0.0364467	-0.170505	0.127331	-0.206227	-0.101693	0.242385	-0.0181141	0.955633
0.415845	0.00310654	0.0682396	0.0245381	-0.0870528	0.0887216	0.408738	-0.061141	1.13716	-0.0789753	-0.031659
-0.064092	0.0710412	-0.0212896	-0.0674856	0.0201463	0.207233	0.0952006	-0.239359	0.435202	-0.109763	-0.0123615
0.152005	0.104506	-0.00266429	-0.00598636	0.0376458	0.105408	0.0902306	-0.0614208	0.588461	-0.0587644	-0.227464
0.0252242	-0.256016	0.128607	0.225159	-0.138612	-0.271559	-0.190523	-0.106993	1.12549	-0.21719	0.534461
-0.00476428	-0.0208097	-0.188412	0.0910746	-0.276801	0.314343	-0.101395	-0.0659835	1.25198	-0.162498	0.221094
0.0771341	-0.118681	0.0141387	0.102023	-0.0618398	0.083358	0.0678443	-0.229856	0.177496	-0.15442	-0.203845
-0.0396392	0.0858577	-0.0174901	-0.0240828	0.0865866	0.421079	0.142842	-0.089975	0.580326	-0.030769	-0.129029
-0.00727747	-0.0773684	0.0564403	-0.279354	0.174395	0.0643728	0.0136926	0.01099	0.671154	-0.0155332	-0.00686209
-0.0521731	-0.11426	-0.00165478	-0.107769	-0.106658	0.165632	-0.0882578	0.16925	1.02298	-0.100574	0.193186
-0.134666	0.0488917	-0.224498	0.425089	0.0282778	0.166008	0.0150326	-0.0457045	1.07244	0.016064	-0.121727
0.0275804	0.0552572	-0.257826	0.178516	-0.153977	0.120709	-0.0442285	-0.134654	0.458912	-0.272265	0.101253
0.083693	-0.0666415	-0.10416	0.447275	-0.0974411	0.273858	-0.0951429	-0.0531734	0.762819	-0.0380649	-0.0628808
0.0392611	0.0931082	-0.261503	0.112978	-0.0437535	-0.075562	-0.0152004	0.187142	0.305886	-0.187216	-0.0777816
-0.203092	0.067236	-0.0142562	-0.227554	0.108935	0.0180303	-0.0875874	-0.250908	0.358311	-0.147707	0.00806053
0.186372	0.0922075	0.021752	0.169933	-0.0542416	0.421064	-0.0908311	-0.158967	0.804946	-0.150582	-0.135139
0.322189	-0.163634	0.371029	0.203423	0.00879227	-0.199068	-0.203139	0.0151327	1.59114	-0.248815	0.109607
-0.0379249	0.0186231	-0.176179	-0.152043	-0.0359261	0.136197	-0.0118983	0.0682691	0.569769	0.0760611	0.153871
0.0472192	-0.0393288	-0.203296	0.0483795	-0.124397	0.0228297	-0.198396	-0.15904	1.00211	0.142051	-0.0539711
0.440358	-0.0609332	0.0199299	0.0731212	0.167364	-0.127204	0.19148	0.0978466	0.49468	-0.111405	0.0286664
-0.00267616	0.0586374	-0.143296	0.111796	-0.0290715	-0.102098	-0.124917	-0.147932	0.334157	-0.0791274	0.401188
0.127305	0.0765006	0.0668967	0.308113	-0.137342	0.239072	-0.200703	-0.0971207	0.382213	-0.0432262	0.0805855
0.0204238	-0.0798357	-0.0343813	0.109651	0.123217	0.115136	-0.277478	-0.137038	0.352693	-0.148007	0.018333
0.057064	0.0515122	0.199466	-0.0566605	-0.21664	-0.196525	-0.033739	0.0346121	1.04961	-0.153149	0.841103
-0.0147787	-0.0781143	0.351599	-0.0222106	-0.0982908	-0.0580104	0.337938	-0.0850801	1.45252	-0.0361083	0.160451
-0.0697128	0.111027	-0.20442	0.0448013	0.0285792	0.60258	-0.175574	-0.0346559	0.779339	-0.185795	0.265546
0.563023	-0.00790104	0.0605051	0.118096	0.106367	0.273733	0.29638	-0.110715	0.952024	-0.0199516	0.15624
-0.22159	-0.102213	0.102661	-0.0226913	0.183164	0.258656	-0.0772673	0.258303	1.05152	-0.154576	0.291609
-0.0442825	-0.0101842	0.104687	0.409632	-0.0468183	0.448665	0.032073	-0.053243	0.976464	-0.0844227	0.571733
0.12115	0.0204697	-0.0942598	-0.0993008	-0.112568	0.0508652	0.191623	-0.229934	0.56252	-0.129619	0.273301
0.0197097	-0.131595	-0.110826	0.0477493	0.139951	0.351571	-0.0406159	-0.128733	0.505912	-0.146737	0.302613
-0.135605	0.028757	0.131064	0.270019	0.265723	-0.0877305	0.213485	0.362634	0.460114	-0.10803	0.656573
0.16367	0.0204441	0.203925	-0.00663655	0.0161703	-0.195957	-0.0875248	0.117416	0.47506	-0.0816583	0.49306
-0.197905	0.264987	-0.0914127	-0.0351026	0.133235	-0.0606344	0.222244	-0.222334	0.872881	-0.047977	0.512898
-0.253669	-0.196131	0.0331718	-0.0426891	0.00723709	0.149854	-0.23976	-0.153145	0.427162	-0.0402188	1.03904
0.157832	0.0717207	0.0191417	-0.0763978	0.0131149	-0.144338	-0.19075	-0.0727714	0.421922	0.0439336	0.184129
0.220684	0.300027	0.415063	-0.0178762	-0.148548	-0.163489	0.145961	-0.0102411	0.621763	-0.17518	-0.157629
-0.136378	-0.0443567	0.0844391	0.0454917	-0.0681543	0.183597	-0.0150776	0.0480557	0.617649	-0.105256	-0.0229974
-0.046802	-0.14946	0.349145	-0.166285	-0.0803503	-0.00936586	-0.198045	-0.147631	1.12278	-0.123987	-0.10299
-0.153145	-0.11978	-0.165328	0.0935622	-0.0619057	-0.0500809	-0.171483	-0.186253	0.776465	0.702312	0.317048
0.128356	0.0102019	-0.0418134	-0.0468276	-0.103104	-0.088181	0.0225037	-0.0286934	1.15479	0.0498005	-0.0596492
0.248506	0.571084	0.057286	-0.107468	-0.065343	-0.165737	0.134413	-0.0487262	1.24468	0.531355	-0.115722
-0.0211945	-0.125639	-0.0388056	-0.108212	0.00126144	0.0186972	-0.0438669	-0.150345	1.3326	0.699236	0.00477948
0.31686	0.0618634	-0.0292058	-0.178356	0.10457	0.0227072	0.146183	-0.0190724	0.9232	0.368761	-0.100844
0.31273	0.136017	0.131502	-0.0251556	-0.0637371	-0.0035105	-0.0652997	0.24065	1.59591	0.21192	-0.0191565
-0.0668011	-0.0161949	0.0946706	0.314959	0.0895004	0.215145	0.0742729	-0.25137	0.470265	0.148351	-0.237996
0.0247212	0.230899	0.177177	0.0955912	-0.118377	-0.177178	-0.0594603	0.0684706	0.720362	0.218793	-0.0365664
0.10095	0.0637075	0.083222	-0.1752	-0.211221	-0.184401	-0.0653561	-0.0669798	0.324391	0.494308	-0.250449
-0.0885601	0.145357	0.0133445	0.29646	-0.0532627	0.066175	-0.187092	-0.149034	0.642787	0.495724	-0.258167
-0.000215686	0.158103	0.00175868	-0.210945	-0.0192811	-0.151932	-0.0192753	-0.0779391	0.36415	0.161177	0.447526
-0.232072	-0.112867	-0.038487	0.025264	-0.0119762	-0.0613855	-0.0832534	-0.0300801	1.23495	0.507809	-0.0594581
-0.0396269	-0.047538	-0.108633	0.714119	-0.012407	0.0589759	-0.0774292	-0.105908	0.743497	0.480668	-0.0572787
-0.0437642	-0.00381708	-0.124291	0.438899	-0.213593	-0.116371	0.337675	-0.107584	0.74883	0.252611	-0.196846
-0.0796514	-0.270574	-0.030387	-0.186475	0.0151476	-0.0425528	0.0512842	-0.0872044	0.148063	0.298024	-0.147167
-0.112573	-0.26648	-0.191641	0.0996025	-0.0995879	-0.208774	0.00240451	-0.140827	0.625117	0.220997	-0.164475
-0.0178062	-0.0221765	0.0599349	-0.106527	0.099036	-0.122337	0.0904926	0.031024	0.406998	0.427357	0.202289
0.00351869	-0.0444705	0.0758985	0.609949	-0.180803	-0.165301	-0.0684864	-0.047133	0.504081	0.374384	-0.265902
-0.0783309	0.078338	0.184143	0.0547576	0.0359739	0.0499892	-0.138729	0.1792	0.363005	0.692113	-0.00123196
-0.0263483	0.0473303	0.348094	0.0239815	0.100504	-0.135116	0.103383	-0.0266587	0.507646	0.4715	-0.210444
0.185198	-0.309272	-0.162683	0.113953	0.260555	-0.140827	-0.0146764	-0.0903996	1.58968	0.236332	-0.0653622
-0.122882	0.0868777	0.0844337	-0.168221	0.310368	-0.143873	-0.0796273	-0.140715	0.459838	0.30397	-0.118872
-0.111681	-0.172902	0.16281	-0.0245542	-0.145615	-0.0102317	0.0938333	0.050958	1.65981	0.339699	-0.110278
0.00820418	0.0361833	0.0465681	-0.157974	0.21064	-0.16804	0.237377	-0.0363446	0.86765	0.106559	-0.210743
0.012054	0.0211326	-0.222431	-0.0566321	0.17472	0.226541	0.211481	-0.170341	0.927685	0.477669	-0.171029
-0.0566775	-0.147895	-0.103534	0.167428	0.179893	0.168636	0.158932	-0.200475	0.260782	0.609741	-0.0722015
-0.0263799	0.036445	-0.106177	0.0913826	0.174321	-0.277017	-0.0125801	-0.0937249	0.894284	0.335155	-0.129451
-0.208578	-0.180292	-0.114649	-0.144633	0.339087	0.0104941	0.0586263	-0.104686	0.649149	0.849224	-0.0779581
0.138474	-0.0998295	0.508626	0.64261	-0.0453935	-0.0203586	0.0421521	-0.0306521	0.71582	0.451191	0.316089
0.112692	-0.138723	-0.113906	-0.0881567	-0.118693	-0.0658888	-0.100631	0.185308	0.23731	0.503017	0.49524
-0.0512264	0.057032	0.021822	-0.0330054	0.0874958	-0.134891	-0.039086	0.0295911	1.24543	0.48398	0.891759
-0.0556212	0.283435	0.216613	0.0797193	0.0853357	-0.157844	0.359236	-0.190807	1.13134	0.318563	0.618249
-0.0866879	-0.199136	-0.109623	-0.139552	0.228621	-0.0700429	-0.171836	-0.159118	0.500265	0.0891796	0.413618
0.0125129	0.0285473	0.0782808	-0.0913976	0.181119	-0.29995	0.103335	-0.174939	0.391465	0.710882	0.759494
-0.0443991	-0.0361343	-0.0627388	0.0708483	0.0116042	0.0283531	0.295015	0.241223	0.73426	0.440496	0.370019
-0.165432	0.0277395	0.155016	-0.0845599	-0.0984481	-0.204999	-0.0416097	-0.00152897	1.87147	0.251123	0.408714
0.255507	0.171179	0.202003	-0.0887584	-0.0398265	-0.204273	0.175615	-0.148458	0.543059	0.358279	1.18202
-0.0885649	0.0758923	-0.251236	0.0769769	0.381087	0.0399798	-0.21562	0.0448137	0.423642	0.537595	0.349831
-0.0117989	-0.131877	0.131407	0.0483681	0.0494474	0.134502	-0.0682953	0.0224298	0.745597	0.495062	0.381297
-0.0512471	0.221726	0.050095	-0.327946	0.277755	0.159424	0.199559	-0.197786	0.410633	0.294563	0.66205
-0.123705	0.133397	-0.102829	0.0617432	0.101664	-0.0857268	0.122028	-0.180196	0.906669	0.3341	1.36642
0.0133248	-0.280452	0.0354396	0.0508935	0.163738	-0.27607	0.133306	-0.0748292	1.49691	0.280015	0.250325
0.328635	0.203003	0.14988	0.402733	0.10906	0.0985907	-0.119505	-0.0154169	1.32103	0.406834	0.593675
-0.0340432	0.0734015	0.00809213	0.0956793	0.139205	-0.186572	0.0983479	-0.254457	0.964197	0.787311	0.69408
-0.160363	-0.271437	-0.163734	-0.227013	0.331233	-0.0523873	0.0499576	0.0568331	1.33688	-0.266171	0.264615
-0.150076	-0.248243	0.0227546	0.00290035	-0.255218	-0.0449381	0.302362	0.032352	0.509674	-0.201074	0.803279
-0.0880715	0.103514	-0.237709	0.0449403	-0.0035275	-0.0812764	-0.0415243	-0.0016584	0.913047	0.0191339	0.777383
0.0307582	0.125456	-0.139631	-0.208784	0.204554	-0.0945156	-0.0842664	-0.0989534	0.531689	-0.214022	0.670277
-0.0689304	0.0761049	-0.105859	0.0320069	-0.0078468	-0.0092608	0.274788	0.0150958	0.145712	-0.16652	0.781442
0.171814	-0.271111	0.0161641	0.341128	-0.0957312	-0.228859	-0.0600591	0.0190306	0.891673	0.0158778	0.605466
0.110651	-0.0820891	0.0143826	0.0645576	-0.142848	-0.082775	0.298613	-0.212865	0.36613	-0.109154	0.403645
-0.199178	0.23078	-0.116852	-0.0613842	0.00117332	-0.0740381	0.366596	-0.132613	1.29585	-0.184034	0.625365
0.0260616	0.0336425	0.0119594	-0.080561	-0.0272243	0.00293019	0.0952924	-0.133581	0.0314038	-0.173546	0.332351
-0.127	-0.0203337	-0.105169	-0.088308	0.00340241	-0.190482	-0.256138	-0.0995533	0.410519	0.147388	-0.15534
0.0341734	-0.0293764	-0.202973	-0.0697651	0.250213	0.0486303	0.0495746	-0.215561	1.08273	-0.0351693	0.219772
0.2389	-0.079035	-0.0604771	0.136558	0.327574	-0.10358	0.486347	-0.198529	0.283928	-0.258505	0.33082
-0.112642	-0.0139559	0.0673907	-0.0669286	0.048742	-0.0274199	0.34444	-0.048294	-0.0457884	-0.20768	0.186297
0.10712	-0.0260519	-0.0873763	0.29342	0.216384	-0.293527	0.172557	0.558602	0.120568	-0.219379	0.212604
0.0913219	-0.0365791	-0.100043	-0.0678284	0.0378951	-0.21091	0.153559	-0.0880505	0.112932	-0.122216	-0.117991
0.0627658	0.106253	-0.0979037	0.069324	0.058852	-0.121854	0.0650248	-0.066412	0.391221	-0.183865	0.320424
0.137313	0.00910759	-0.0589238	-0.0597938	0.251301	0.207177	-0.258049	0.0167256	0.363985	-0.136728	-0.0612767
-0.0967074	0.0611304	-0.136157	-0.0616776	0.175449	-0.208479	-0.0709479	-0.112816	0.275128	-0.0455488	0.299503
0.0176726	-0.016429	-0.0757376	-0.0758212	-0.0658604	0.133554	-0.0337921	-0.159127	0.422562	-0.212931	0.53035
-0.204653	-0.177464	-0.0815233	0.395288	0.0502855	-0.0119449	-0.119498	-0.0529574	0.512481	-0.14421	0.0683537
0.289093	-0.0201424	0.0075713	-0.00388149	0.255477	0.206742	0.137833	-0.214472	1.48906	0.101096	0.387324
-0.0162393	-0.0256217	-0.0419844	0.0993879	0.180358	0.00344579	0.0118508	0.0043146	0.43947	-0.187992	0.259173
-0.0481159	-0.0118724	0.032933	-0.108358	0.154471	0.104634	0.750198	-0.233214	0.0467242	-0.178441	-0.0584019
0.0137979	-0.0604941	0.114787	0.0409802	-0.0827606	0.0180634	0.0687584	-0.146496	0.410111	-0.0662133	0.38157
0.291364	-0.0887017	-0.0101969	-0.330571	0.256008	0.0114441	0.0628416	-0.122339	0.466599	-0.132774	0.202409
-0.0141805	-0.280681	0.294237	-0.146598	-0.0313015	-0.109343	0.240076	-0.160359	0.434921	-0.25503	0.473901
0.0522276	-0.0284723	-0.080186	-0.189308	-0.0419427	-0.134779	-0.137137	-0.200146	0.672726	-0.133788	0.132274
-0.0321714	-0.118038	-0.0308381	0.023925	-0.00797202	0.0274843	0.174956	-0.0064873	0.345115	-0.300591	0.727511
0.25575	-0.0599813	-0.042459	0.0704227	0.036597	-0.209388	0.174675	-0.209821	0.0736874	-0.108667	0.193915
0.0495603	0.0520728	-0.184196	0.0414945	-0.0323167	-0.321047	0.671914	0.0414376	0.371562	0.017566	0.397303
-0.0150261	-0.12331	-0.170615	-0.129983	0.024662	0.104156	-0.230648	-0.0770819	1.17063	-0.175302	0.179543
0.0775908	-0.147554	0.136774	0.0496679	-0.19409	-0.175818	-0.142876	-0.222131	0.0336962	-0.26821	0.122435
0.103488	0.00511784	-0.11283	0.0122583	0.394382	-0.0594023	0.080262	-0.224654	0.5406	-0.251241	-0.00345136
-0.00657443	-0.037711	-0.0327378	0.102839	-0.014316	-0.0782533	-0.247266	-0.286756	0.410881	-0.234966	0.356637
-0.197464	-0.0448754	0.130689	0.0800617	-0.131137	0.027756	0.210387	-0.0978299	0.901302	-0.217274	0.673762
0.0215671	-0.0919402	-0.0221315	-0.0630441	0.304854	0.150778	0.0327863	-0.0656298	0.0517171	-0.0393535	0.212738
0.216984	-0.20738	-0.124565	0.300216	0.00248058	-0.240912	-0.00823107	-0.239268	0.509479	-0.119439	0.280121
-0.126296	-0.0134642	0.354681	-0.0381957	0.0682643	-0.160268	-0.129912	-0.280945	0.394573	-0.117104	0.293636
0.00603554	-0.305476	0.343897	-0.00734268	0.0436016	-0.244789	0.149126	-0.0603819	0.174126	-0.18411	0.340342
-0.133005	0.0870404	-0.00601274	-0.0637201	-0.0233383	-0.127897	-0.00703576	-0.0366011	0.721821	0.0461276	0.263048
-0.135994	-0.102174	-0.0328096	0.416592	0.177339	-0.21707	0.133811	-0.104126	0.215949	-0.0823904	0.432963
0.0865923	0.0965464	-0.177774	0.134223	0.169912	-0.106543	0.145771	-0.285888	0.120675	-0.0906333	0.198996
-0.232788	-0.0291631	0.127495	0.191149	0.0276023	-0.0366912	-0.0829498	-0.172254	0.841612	-0.123888	0.359861
-0.0555321	-0.10229	0.00596229	-0.0485071	0.0610142	-0.0603901	-0.146226	-0.23664	0.716095	-0.0864384	0.424649
0.234257	-0.109183	0.148477	0.0805102	0.0263842	-0.13877	-0.23098	-0.215481	0.305307	-0.117462	0.350037
-0.171504	-0.0351753	-0.0423864	0.185324	0.0725447	-0.176889	-0.0894837	-0.256749	0.682312	-0.0294777	0.25462
0.0698972	-0.141585	0.196003	0.257112	0.136415	-0.0106002	0.00156648	-0.117226	0.469628	-0.0733504	0.282695
-0.136144	0.129592	0.0529077	-0.294948	0.15287	0.124581	-0.210905	-0.130789	1.2358	-0.159039	0.282116
-0.179515	-0.108243	0.150516	-0.0229408	0.274536	-0.250114	-0.153146	-0.069531	-0.0903817	-0.113511	-0.0564865
-0.176447	-0.0335011	-0.100438	0.0306933	0.0640515	-0.0144589	-0.0703557	-0.120205	0.545673	-0.0374827	0.526545
-0.142465	-0.121457	0.003669	0.0637254	0.193079	0.140433	-0.0544204	-0.132986	0.31271	-0.101921	0.111203
-0.0742146	-0.149364	0.0161482	0.0488743	0.188164	0.1865	-0.0722187	-0.111413	0.446045	0.0383053	0.588185
0.281546	-0.0795768	0.00319266	-0.240748	-0.246205	-0.00852588	-0.195786	-0.0958545	0.390587	-0.0810479	0.162662
-0.0878492	-0.057156	0.102981	-0.0192057	-0.0958949	0.015472	-0.249832	-0.147299	1.13352	-0.0673593	0.363979
-0.154302	-0.0654024	0.102636	0.0253627	0.104099	-0.0377739	-0.030653	-0.15999	0.389805	0.0322969	0.483292
0.100011	0.0730082	0.0302803	0.083298	0.0841896	0.160695	-0.141209	-0.338956	1.0493	-0.269452	0.61939
0.208433	-0.206225	0.102015	0.016099	-0.264307	-0.0443764	0.0449147	-0.169586	0.206728	0.0277491	0.0103057
0.265754	0.0356001	-0.00295419	0.186445	0.138687	-0.0192825	-0.104162	-0.205575	0.290357	-0.0286482	0.281564
-0.0965384	0.0780008	0.0681213	0.0589156	0.0486171	-0.279526	0.171759	-0.154926	0.721843	-0.20297	0.0165522
-0.202487	-0.156455	-0.0564216	0.0653517	0.0686818	-0.126216	0.0604948	-0.19476	0.493775	-0.105925	0.232167
0.0362868	-0.176137	-0.131396	-0.323667	0.215779	-0.12365	-0.0568046	-0.32337	0.82409	-0.190368	0.030669
-0.106246	-0.123407	-0.187036	-0.0108964	0.0100766	-0.0942334	0.33928	-0.127574	0.202821	-0.0367699	-0.0591924
0.0303296	-0.051885	0.0402819	-0.0688098	0.151462	-0.273319	-0.0979187	-0.0757547	0.272673	-0.196119	-0.0570998
-0.104929	-0.104574	-0.0715589	-0.0179473	0.243615	-0.0660884	-0.0836034	-0.232001	0.271492	0.0472084	-0.101277
-0.198378	-0.10729	0.0207547	0.224147	-0.0493686	-0.226064	-0.00130191	-0.0175834	0.509601	-0.0918211	-0.0303478
-0.0247185	0.0352939	-0.0271427	0.18443	-0.0773921	-0.139359	-0.116314	-0.16117	0.384122	0.106311	-0.29209
-0.0925356	-0.00162191	-0.00632944	-0.00406855	0.231677	0.0194977	0.112639	-0.183798	0.060987	-0.0975596	-0.102051
0.218536	-0.156926	-0.0742152	0.0312924	0.288135	-0.165986	-0.0994026	0.00753758	0.342541	-0.224417	-0.00818832
0.0267444	0.0119651	-0.0814648	-0.110117	0.0583905	-0.137241	-0.122202	-0.244562	0.223926	-0.0450992	-0.151564
-0.222019	-0.0812415	0.0370782	0.055486	0.0163729	-0.194841	-0.217181	-0.271395	0.948951	0.418423	-0.11467
-0.0280148	-0.0524015	0.157532	0.170178	0.139017	0.32807	-0.200274	-0.0354159	-0.0504589	0.0815645	-0.0938093
-0.0998737	-0.0683216	-0.0976456	0.571915	-0.0315092	-0.256541	-0.106819	-0.136287	0.166795	-0.0894779	-0.181184
-0.0433763	-0.102361	-0.0551778	-0.226194	0.0830837	-0.290931	0.0212048	-0.169192	0.590752	-0.12629	-0.0318391
-0.0880168	-0.0901784	0.297153	0.118858	-0.114138	-0.175859	0.100052	-0.101661	0.220678	-0.139337	-0.117326
-0.107672	-0.00848053	-0.139833	0.0510515	-0.0585633	-0.102669	-0.11045	-0.191501	0.0926341	-0.0550797	-0.22633
-0.0317916	-0.13143	0.0739834	-0.099893	0.0588795	-0.210282	-0.0622126	-0.0661868	0.200769	-0.142061	-0.00829282
0.000196146	0.120965	0.0150436	0.0471352	0.218221	-0.0340126	0.189991	-0.0135793	0.0024283	-0.185037	0.877036
-0.0782789	0.0741477	-0.0665631	0.167233	-0.0255846	-0.0573928	-0.236912	-0.200796	0.233303	-0.063998	0.754983
0.0502747	-0.0483777	0.0362613	0.0868988	-0.0903811	0.0352164	0.117605	-0.00940307	0.0618089	-0.108233	0.209486
-0.094752	-0.0688392	-0.0319414	0.151494	-0.106484	0.0210257	-0.284782	-0.0287831	0.230874	-0.0655759	1.05235
0.122244	-0.148726	0.0914738	0.0268975	0.216133	-0.26005	-0.0489249	0.159282	0.0901287	-0.234419	0.491221
0.048805	-0.11889	-0.174578	-0.216356	-0.0711063	0.117669	-0.0835326	0.523052	0.883688	-0.0352644	0.0462808
-0.200613	-0.0359945	-0.12866	0.172881	-0.145653	-0.127123	-0.240044	-0.0824552	-0.0497035	-0.0197035	0.710158
-0.0827268	-0.126698	-0.257496	0.01244	0.415855	0.0161449	-0.26426	0.269307	-0.00917632	-0.215369	0.47287
-0.120748	-0.118247	-0.0705404	-0.0640432	0.631517	-0.178826	0.288382	0.285719	0.247039	-0.101424	-0.140866
0.0126462	-0.113678	0.000589066	-0.0526551	-0.201222	0.262075	0.01638	-0.131878	-0.0514649	0.0130594	-0.190218
0.0944688	-0.222242	0.123677	-0.147121	-0.188841	-0.156707	-0.106348	0.246444	0.087499	-0.168505	-0.0568902
0.154894	-0.0303509	0.0683652	0.0429768	0.072397	-0.0840299	-0.0143851	0.128931	-0.160681	-0.268896	-0.337266
0.0606135	0.237655	0.167429	-0.0524709	-0.0519896	-0.060064	0.0405671	0.0951538	0.773319	-0.0543904	-0.133633
-0.176356	-0.18243	0.020185	-0.116955	0.122652	-0.081859	-0.226889	-0.110073	0.163811	-0.0568023	-0.147194
-0.146639	-0.204402	-0.108816	0.0572689	-0.00612587	-0.0736031	-0.0116115	0.389608	0.484118	0.0286794	-0.045957
0.00226831	0.176558	-0.0483778	5.66615e-05	-0.214477	0.138173	-0.0671027	-0.0983772	0.104091	-0.0728966	0.0905965
0.164467	-0.11214	-0.0398845	-0.272657	0.00522391	-0.151091	0.0616556	-0.0555194	0.107249	-0.132215	0.0531449
-0.314767	-0.138002	0.200888	-0.138683	0.25427	-0.0503984	0.0283647	0.194078	0.329028	-0.000968773	0.0293923
-0.010845	-0.126168	0.00351766	-0.200691	-0.181958	0.00802022	-0.0862741	-0.00577985	0.0273693	-0.0848606	0.406706
0.0928728	0.0620853	-0.0872587	0.0619547	0.464331	-0.156062	0.0371298	-0.292475	0.278539	-0.149326	0.0780753
0.0936043	-0.0244219	-0.0438492	-0.0361483	-0.29654	-0.230775	-0.0505413	0.228358	-0.0392958	-0.142593	0.40635
-0.244618	-0.0475141	0.0275625	0.0642051	0.168457	-0.210122	-0.250687	0.039656	0.26133	-0.107683	0.27347
0.0693578	-0.219294	-0.116484	-0.0144398	0.341696	-0.182502	0.130392	0.450087	0.000784975	-0.185746	-0.0519552
-0.073279	-0.126165	-0.0313223	-0.188486	-0.10007	-0.139554	-0.159438	0.230415	0.0294493	-0.0946065	0.267813
0.0335324	0.0397784	-0.0218675	-0.20035	-0.0407387	-0.295371	-0.174135	0.0349468	0.202537	0.018808	0.246868
-0.0555359	0.194095	-0.100874	0.125239	-0.176035	-0.0390039	0.13894	0.0616688	0.268079	-0.275796	0.58654
0.0973039	0.0239147	-0.00749007	0.131096	0.0103665	-0.1368	0.15225	0.34482	-0.00511768	0.0471924	0.463845
0.17778	0.00169005	-0.0974403	0.0299188	-0.10295	-0.017119	0.174429	-0.0835678	-0.214453	0.18094	0.350399
0.0492683	0.14951	-0.0575616	0.0221933	-0.0676155	0.133469	-0.126612	-0.0922476	0.469068	-0.145649	0.498324
0.134476	-0.149524	-0.142155	-0.158642	-0.0109867	-0.0799974	0.144735	0.325289	1.0554	-0.0938183	0.279378
0.000607092	-0.200537	0.0399946	-0.319026	-0.202308	-0.160633	-0.206343	0.0344406	0.41424	-0.118553	0.660589
0.0152012	-0.0411674	0.0133893	0.0434393	0.0507934	-0.17003	-0.00484626	-0.141889	0.330311	0.0293978	0.148041
-0.080704	0.0633404	-0.144908	0.400558	-0.0222049	0.0570724	0.0857825	0.480684	0.80966	-0.0453657	0.714673
0.00863372	-0.0643214	-0.0596308	0.137485	0.0283973	0.00316248	0.0871272	0.345947	0.554271	-0.0291975	0.4325
0.237969	-0.0709067	-0.192455	-0.142121	-0.0198728	-0.185448	-0.235827	0.114137	0.257579	-0.103727	0.602962
0.152863	0.217973	0.00360232	-0.0291439	-0.222763	0.0497907	0.0133146	0.116443	0.398152	-0.15429	0.491913
-0.133158	-0.0200625	-0.0871479	-0.112256	-0.134924	-0.162747	0.0566966	-0.0983352	0.387691	-0.0138881	0.177492
-0.0515866	0.134068	0.0456596	-0.08937	-0.0444641	-0.315488	-0.29489	0.0291901	0.163157	0.488083	0.0685022
-0.0877561	-0.140239	-0.147697	-0.165965	-0.179573	-0.168894	-0.257263	0.295811	0.745544	-0.232549	-0.0228137
0.124783	0.0773519	0.18559	0.0891486	0.0845588	-0.215437	-0.0636774	0.27863	0.484397	-0.201066	0.0128053
0.0410756	0.0324265	0.145	-0.127102	0.00284504	-0.136154	-0.0178133	0.118083	0.266308	-0.0795898	-0.229658
-0.162463	-0.0397592	0.00550568	0.510001	-0.0982482	-0.120053	-0.053329	0.0885079	0.425673	0.0760724	-0.0172896
0.29488	-0.0193441	-0.0491774	-0.230969	-0.0139539	0.00980326	-0.0928906	0.241157	1.29799	-0.0900442	-0.129526
-0.116953	-0.21199	-0.0398103	-0.220752	-0.122951	-0.260512	-0.0645159	0.0872252	0.0208694	0.0068578	-0.137126
-0.046925	-0.00428625	0.035782	-0.235967	-0.143193	-0.188951	-0.0370949	0.11326	0.457923	-0.0273269	0.273939
0.0059851	0.149439	0.0500374	-0.0331524	-0.0254483	0.0580481	-0.0567953	-0.105741	0.36046	0.117426	-0.0399041
0.0798218	-0.127552	-0.16556	-0.152433	-0.0921395	-0.283121	0.00990147	0.0668678	0.352556	-0.190354	0.126475
0.289907	0.125215	-0.23656	-0.0167252	-0.0983145	-0.161362	0.142941	0.119927	0.577364	-0.163554	-0.210165
-0.143596	-0.172325	-7.91551e-05	0.166748	-0.0702337	0.135757	-0.103891	0.22008	0.241568	0.0956067	0.357056
0.130032	-0.0552374	-0.0548969	0.028934	0.133635	-0.0997258	0.170872	0.0237731	0.475312	-0.00207177	-0.210925
-0.113756	-0.104022	-0.00346137	0.00989225	0.0402128	0.0351908	-0.214451	0.0217345	0.266455	-0.04956	-0.148399
0.184804	-0.177245	0.195172	-0.194124	-0.168096	-0.0304224	-0.211389	0.102738	0.788095	-0.110826	-0.0550404
0.258316	0.0646189	0.227844	-0.0683839	0.00542137	0.10568	-0.189191	0.0889933	0.305416	-0.0637931	0.217802
0.108163	-0.102616	0.0495415	0.140042	-0.106641	-0.14458	-0.0874926	-0.120701	0.476993	0.245381	-0.327735
0.0891102	-0.119876	0.0913285	0.222976	-0.0427503	-0.298088	-0.100585	0.118778	0.977584	-0.201366	-0.0952056
-0.201551	-0.0607138	-0.0597328	-0.15111	-0.139034	-0.0370684	-0.231464	0.109104	0.785131	-0.0835074	0.129898
0.117528	0.136559	0.0825528	-0.224536	-0.10391	0.110046	0.407769	-0.0206025	0.587741	-0.0267684	-0.157179
-0.262384	0.0461292	0.122879	0.156764	-0.19096	-0.262498	0.00784286	0.0242754	0.546519	-0.0886021	-0.214879
-0.195642	-0.0295884	-0.261855	0.00963959	0.12244	-0.16559	-0.0491911	0.0949577	0.67747	0.0356288	-0.278909
-0.174918	-0.100707	-0.00136264	-0.0411606	-0.00901973	-0.0487553	0.104293	-0.211578	0.318886	-0.108816	-0.282067
-0.123723	-0.235972	0.246718	0.0965581	-0.0805364	-0.286648	0.0324475	-0.0464165	0.276339	-0.0792167	-0.101323
-0.131221	-0.0256101	-0.100093	-0.0534228	0.019796	-0.074147	-0.201836	-0.143176	0.369168	-0.231047	-0.0101255
0.259087	-0.0830708	-0.152403	-0.128959	-0.154708	-0.0321532	-0.305612	-0.0289649	0.818686	-0.0930352	-0.0426334
-0.18782	-0.290499	0.10785	0.322318	-0.0344849	-0.123231	-0.172632	0.144951	0.879792	-0.22719	-0.0829379
-0.0815006	-0.0722382	-0.233816	0.0532387	-0.127485	-0.204959	-0.130799	0.147265	1.0732	-0.0603557	0.121003
-0.0462632	0.00238778	0.0997533	0.101633	-0.114552	-0.291387	-0.122292	0.209347	1.00681	-0.21816	0.10434
-0.121563	-0.0785285	-0.0187538	0.140579	-0.0171118	-0.226443	-0.0498061	0.173013	0.647076	-0.143588	0.191072
-0.0787193	0.193283	0.184907	-0.0445374	-0.249982	-0.118484	-0.0416775	-0.00271726	0.573882	-0.125568	0.359606
-0.260577	0.0164081	-0.0858879	0.248844	-0.192175	0.0220413	-0.0937713	0.124107	0.610551	-0.0465212	-0.0700331
-0.291108	-0.0742002	0.227211	0.0336782	-0.0462522	-0.0611777	0.0950524	0.0631139	0.778238	-0.0597939	0.188709
-0.0915226	-0.186392	0.116221	0.12474	-0.0610321	-0.200453	-0.112604	0.000209724	0.183366	-0.165916	-0.00566057
-0.267407	0.213275	-0.0373183	0.0197927	0.0868149	-0.179648	-0.000386635	-0.00180702	0.213911	-0.203249	0.203511
-0.0267968	0.0668645	0.1757	0.0770247	-0.018913	0.0574742	0.112872	-0.0119331	0.436635	0.0318926	0.0608395
-0.112065	0.00847481	-0.281765	-0.0324193	0.0031744	-0.136328	-0.208285	0.0302143	0.416786	-0.218292	0.0930361
0.159459	-0.236037	-0.00296858	0.281194	-0.100552	-0.205457	-0.075744	0.0760565	0.488207	-0.0515127	0.139689
-0.182578	-0.0802583	0.0069395	-0.111963	0.22965	-0.333703	-0.102574	-0.110246	0.482458	-0.110845	0.614693
0.180715	0.0640511	-0.10544	0.389607	-0.0127704	-0.137683	-0.0936137	0.0856178	0.559068	-0.0355862	0.102597
-0.0424053	-0.304703	0.0273845	0.208857	-0.107576	-0.207976	-0.0493071	0.0786311	0.474914	-0.156457	-0.011989
-0.0638665	0.123103	0.108326	0.25632	-0.0363501	-0.000871943	-0.229325	0.107626	0.737128	-0.00414022	0.897658
0.00945461	0.0432135	-0.0398826	0.0611601	-0.163513	-0.327087	-0.2504	-0.184114	0.609743	-0.0902859	-0.0206536
-0.0319379	-0.154351	0.119648	0.254731	-0.124271	-0.201555	-0.243558	-0.107515	0.664866	-0.253251	0.123402
0.0456502	-0.142264	-0.247074	0.0348076	-0.0983345	-0.239631	0.243626	-0.0823587	0.655222	-0.00328577	0.00137887
-0.0250528	-0.00698998	0.422863	0.165403	-0.0023492	-0.0886102	-0.0298891	0.0545388	0.904411	-0.0571787	0.0779138
-0.0150268	-0.206112	0.0927389	0.117547	-0.234913	-0.122095	0.106491	0.025561	0.359707	-0.107925	0.540827
-0.0619257	-0.254029	0.297727	0.500442	0.106678	-0.183141	-0.0019207	0.0136122	0.91279	-0.194062	0.593374
0.100294	0.115258	0.112068	0.191412	0.0321801	-0.113885	-0.219459	-0.16627	0.344074	-0.0148147	0.138466
-0.0970334	-0.246646	0.230485	0.215617	0.0574796	-0.158244	-0.16748	0.14682	0.140036	-0.126021	0.104808
0.0125948	-0.143294	-0.0672641	0.0471805	-0.13782	-0.120905	0.115184	0.0216612	0.399259	-0.0811785	0.122446
-0.161205	-0.0798209	-0.0829757	0.143572	0.0534792	0.335355	-0.0238227	0.136897	0.698955	0.0736987	0.407428
-0.0810284	0.197325	-0.0405328	-0.0749039	0.156514	-0.117272	-0.205095	-0.137141	0.561366	-0.0165081	0.309787
-0.0717954	-0.14868	0.308884	0.350006	-0.0709222	-0.0167445	-0.107497	-0.200895	0.324253	-0.137364	0.887796
-0.288924	0.0314844	-0.134379	0.328613	0.155264	-0.114025	-0.00393577	-0.222818	0.830855	0.0504995	0.417836
0.058717	-0.212536	0.284147	0.00807199	-0.153541	0.0665645	-0.111117	-0.24708	0.205233	-0.0837278	0.340559
-0.0551119	-0.219022	0.182995	0.00818984	0.201905	-0.109355	0.0257145	-0.0378632	0.327293	0.102909	0.297207
0.318045	0.257995	-0.00429924	-0.0788056	-0.0937559	0.00744337	-0.065117	0.0870593	0.445174	0.0732371	0.531138
-0.120438	0.0277476	0.132981	0.244716	-0.115375	-0.201507	0.0436434	-0.0873445	0.905879	0.127604	0.423232
0.0138621	-0.172251	-0.0475625	0.0358265	0.0131777	-0.147361	-0.280555	0.0500518	0.349739	-0.0994443	0.363229
-0.0395073	-0.0580827	-0.0460357	0.113898	-0.152511	-0.291244	-0.108186	-0.234475	0.583529	-0.102254	0.00996233
-0.042902	-0.123794	0.122487	0.246873	0.0405043	-0.134504	-0.0669344	-0.115617	0.450053	-0.105854	1.02041
0.246824	0.0301287	0.180969	0.138785	-0.0657109	-0.220237	-0.190119	-0.146053	0.416223	-0.13731	0.769995
-0.0177344	0.00108913	-0.0627485	-0.107654	0.0427686	-0.283004	0.00946086	-0.164017	0.998909	-0.13422	0.901284
-0.153929	-0.0273765	-0.104397	0.217109	0.0509973	-0.205973	-0.0638526	-0.0735862	0.159211	-0.180641	0.666759
-0.260874	0.0643386	-0.0106031	0.0509227	0.0516512	-0.144405	-0.13379	-0.118907	0.65354	-0.199122	0.832716
-0.0347983	-0.203136	0.0976695	0.127254	-0.140983	-0.190099	-0.197996	-0.0941831	0.766701	-0.0733459	0.591852
-0.024305	-0.151428	0.0205446	0.557916	-0.180907	-0.0273471	-0.29427	0.141249	0.518291	-0.0816982	0.443821
-0.0679111	0.142627	-0.0939468	-0.166188	0.0267914	0.0103741	-0.21215	-0.124802	0.438897	-0.151314	0.482405
-0.140493	-0.051328	-0.206606	0.211234	-0.152353	-0.0614731	-0.129279	-0.145168	0.466049	-0.18435	0.658799
-0.114713	-0.0100098	0.0348289	-0.174593	-0.245828	-0.164398	-0.170012	-0.171039	0.343269	-0.307669	1.11694
0.241499	-0.284287	-0.0719575	0.26492	-0.154633	0.0248957	-0.121192	-0.121635	0.744981	-0.0936861	0.63938
-0.26133	-0.031955	-0.00195102	0.205313	-0.101461	-0.136097	-0.109391	-0.175743	0.650827	-0.263243	0.608176
-0.167621	-0.117493	0.146297	0.303742	-0.226694	-0.0817046	-0.187134	-0.111299	0.942564	-0.231659	0.583015
-0.179409	-0.249855	0.173032	0.172186	-0.0254635	-0.0311993	-0.0394254	-0.203822	0.294511	-0.158736	0.929105
-0.171769	-0.166111	-0.0867224	0.168344	-0.146904	-0.100995	-0.131909	-0.000241267	0.530032	-0.250241	1.6936
-0.247605	0.126656	0.00234731	-0.14377	-0.0855465	-0.0874399	-0.147539	-0.122877	0.655816	-0.0239792	0.556082
-0.0704591	-0.00726723	0.0857814	0.250221	0.024943	-0.24018	-0.0916293	-0.0515724	0.81819	-0.284572	0.543762
-0.151047	0.0546612	0.0925941	0.252844	-0.235927	-0.218693	-0.171068	-0.154161	0.589351	-0.0803733	0.985021
0.0318649	-0.201099	-0.100326	0.041413	-0.0487289	-0.291108	0.0751708	0.179456	0.324929	-0.15732	0.588292
-0.259161	0.00861712	0.191848	0.141882	0.0681072	-0.116884	0.0338032	-0.226591	0.395775	-0.172941	0.52048
-0.0844701	-0.0765068	0.138238	0.140057	-0.0709723	-0.0588233	-0.183953	-0.0664904	0.63168	-0.226425	0.697479
-0.032173	0.243539	-0.208861	-0.0887754	0.165487	-0.329169	-0.205062	-0.287196	0.727333	-0.275014	0.928683
0.00548866	0.0891766	-0.152944	-0.067505	-0.104651	-0.0709088	-0.198071	-0.251222	0.562526	-0.0315055	0.783384
-0.106941	-0.243417	-0.117699	0.0927954	-0.00945357	-0.185579	-0.0321986	-0.0536294	0.761445	-0.148949	0.606584
-0.146231	-0.0394554	-0.0261468	-0.0614747	-0.0781486	-0.0360887	0.0407031	-0.156994	0.430938	-0.237159	1.23692
-0.0293319	0.0819845	-0.0634459	0.429475	-0.131864	-0.201298	-0.11329	-0.175192	1.40777	-0.177342	0.49818
0.0289858	0.122174	0.166065	0.0387484	-0.0698626	-0.0243843	-0.234086	-0.0795985	0.379831	-0.153362	1.07832
-0.101053	0.0264554	-0.00909508	0.198647	0.0582308	-0.262585	-0.0907488	0.0881798	0.739269	-0.22864	0.476573
0.0730743	-0.0454698	0.0516805	0.184273	0.201147	-0.1824	-0.274726	-0.144302	0.575848	-0.102322	0.607496
-0.091896	0.00919686	0.00889489	0.0332939	-0.0866057	-0.111943	0.036954	-0.0187342	0.442481	-0.17862	0.932371
0.0618096	-0.0657501	0.0473373	0.336776	-0.164236	-0.111929	-0.170663	-0.348051	0.673457	-0.133811	0.926778
-0.105817	-0.171112	-0.102405	-0.0713869	-0.0641606	-0.0698911	-0.227969	-0.18711	0.9009	-0.187885	0.530204
-0.104924	0.0158041	-0.121351	-0.168101	-0.146178	0.0319228	0.0362822	-0.014013	0.891971	-0.157115	0.582378
-0.298127	-0.195497	0.293693	0.0977687	-0.29973	-0.232524	-0.167305	-0.210365	0.195977	-0.172214	0.853666
-0.0267432	0.0445468	0.0799607	0.171005	0.0331193	-0.186816	-0.171803	-0.259286	0.216115	-0.157329	0.664008
0.249931	-0.152806	0.356782	-0.014728	-0.0610488	-0.0647989	0.0217663	-0.0794115	0.460629	-0.230799	0.839157
-0.140405	-0.00214163	-0.244932	0.070891	-0.010987	-0.210728	-0.135374	-0.0354977	0.437407	-0.255007	0.419027
0.121358	-0.232639	0.114018	0.166017	0.0358285	-0.167747	-0.170348	0.0168849	0.473758	-0.208337	0.868413
0.129423	-0.0822583	0.101173	0.24396	-0.167922	-0.142638	-0.216081	-0.131567	0.361169	-0.143713	0.939924
-0.162762	-0.00922368	0.108698	0.0179615	0.0261356	-0.260822	-0.184799	-0.0836953	0.677875	-0.0703177	0.563968
0.0792928	-0.0704313	-0.00129986	0.36843	0.21797	-0.0943928	-0.227593	-0.0444314	0.330693	-0.253294	0.697172
-0.190092	-0.126274	0.00293829	0.151362	-0.133201	-0.220913	-0.0845989	-0.112014	0.389472	-0.053752	-0.0216123
0.0157831	-0.120237	0.22372	0.184116	-0.0577581	0.019963	-0.278398	-0.196759	0.449849	-0.168637	0.441858
0.109649	-0.139623	-0.0106065	0.034248	0.329007	-0.316942	-0.293117	-0.0772755	0.309654	-0.236587	0.251503
-0.0640059	-0.206608	0.0758492	0.936455	0.35088	-0.168644	-0.192546	-0.29077	0.482287	-0.216712	0.90334
-0.201129	0.0558412	-0.0289153	0.224632	0.0286647	-0.0945496	-0.231684	-0.103603	0.374254	-0.202738	0.33063
-0.163161	-0.0755547	-0.223421	0.3127	-0.0230192	-0.00391628	-0.0288713	-0.143679	0.627822	-0.165215	0.56015
-0.0245107	-0.165549	0.0225434	-0.17899	-0.143104	-0.0411431	-0.272711	0.0172773	0.48703	-0.217847	0.291852
0.0591362	-0.0356212	-0.132112	0.3174	-0.153684	-0.075778	-0.217261	-0.0619864	0.356117	-0.151733	0.121281
-0.25762	0.0206698	-0.00275027	0.178817	0.0998792	-0.0661295	-0.00215577	-0.0150236	0.448429	-0.0760854	0.0322097
-0.101852	-0.133888	0.100162	0.129366	-0.00776249	-0.101437	-0.120815	-0.236208	0.553979	-0.206966	0.0245126
-0.263808	-0.170974	0.224469	0.335702	-0.0371377	-0.137369	-0.172399	0.0834435	0.794128	-0.0381934	0.244376
-0.176378	-0.161464	-0.0124962	0.161524	-0.142499	-0.133095	-0.199912	-0.0929965	0.296824	-0.119725	-0.0233313
-0.0351442	-0.151464	-0.168574	0.0442725	-0.0565139	-0.0221953	-0.198014	-0.0419749	0.260187	-0.0709822	-0.0135159
-0.115805	-0.0611672	0.161604	0.0277522	-0.0731822	-0.157493	-0.0989859	-0.0852105	0.462073	-0.227192	0.213926
0.0711423	-0.177347	-0.0956971	-0.209445	0.195357	-0.0839372	-0.128975	-0.0918977	0.465524	-0.163855	-0.00480252
-0.0801767	-0.123694	-0.140485	0.28686	-0.186449	0.11412	-0.148057	-0.115371	0.328328	-0.214615	-0.0701037
-0.146896	-0.0970155	-0.073306	0.14392	0.250962	0.0323992	-0.128076	-0.189077	0.815016	-0.25355	0.0735111
0.0921988	-0.1354	-0.0468909	0.0979556	-0.114234	-0.130135	-0.214159	-0.166228	0.427736	0.167122	-0.0254389
0.0805597	-0.108505	0.0482301	0.089288	-0.0249064	0.168062	0.085404	-0.215359	0.590119	-0.217458	-0.112604
-0.136778	-0.0916325	-0.0939104	0.240092	-0.180418	-0.0867165	0.159492	-0.0720048	0.348321	-0.0880384	-0.0584633
0.132608	-0.105641	0.213105	0.0867295	-0.237491	0.163836	-0.0722054	-0.0627307	0.405022	-0.26582	-0.232104
-0.0863857	0.0958242	0.249492	0.221331	-0.0974638	-0.237782	-0.0584643	-0.119754	0.419389	-0.137168	-0.10401
-0.174785	-0.28763	-0.135999	0.251802	-0.266521	-0.0215668	0.0892912	-0.230978	0.231676	-0.300241	-0.180457
-0.180899	0.181937	-0.176829	0.0430151	-0.0421431	-0.0896018	-0.0322691	-0.106175	0.981632	-0.140758	-0.279139
-0.0862885	-0.0701134	-0.0445521	0.0583961	-0.0452581	0.0621729	-0.202187	-0.0866776	0.876685	-0.271553	-0.0198628
-0.136985	-0.044545	-0.129728	0.320423	-0.0891024	0.493752	-0.170998	-0.0258451	0.191519	-0.138454	-0.218186
-0.0373793	-0.044405	-0.0659181	0.259307	-0.0673832	0.420677	-0.196851	-0.0383271	0.533291	-0.145372	-0.109627
-0.174505	0.0944646	0.223355	0.449961	0.0791421	-0.0738158	-0.160706	-0.189855	0.293895	-0.209083	-0.27215
0.0385926	-0.00942005	-0.00178366	0.142109	0.231825	-0.168861	0.042975	-0.247154	0.412617	-0.0931801	-0.18911
0.0339032	-0.14306	-0.0238737	0.0880555	-0.0193601	-0.0278533	-0.261656	-0.172824	0.481666	-0.13551	-0.0949746
-0.169658	-0.118627	-0.0195174	0.0559227	-0.0639271	-0.0121729	-0.248624	-0.162221	0.57599	-0.21928	-0.259439
-0.0538022	-0.0587265	0.03253	0.26414	0.0679486	0.0275142	0.18355	0.0555006	0.435398	-0.284453	-0.217689
-0.102061	-0.014452	-0.127403	0.237431	-0.134199	0.295861	-0.211783	-0.126363	0.69284	-0.200985	0.00231179
-0.111023	-0.13634	0.13706	-0.00849515	0.0393937	0.127515	-0.191531	-0.0840364	0.381699	-0.102007	-0.234712
-0.285661	0.0499665	0.032861	0.129079	-0.179834	0.0358792	-0.129464	-0.10578	0.618276	-0.242542	-0.21035
0.0682567	-0.15104	0.205454	-0.0302664	-0.0675601	0.0686496	-0.0458792	-0.117763	0.382233	-0.202468	-0.195869
-0.0522768	0.0539255	-0.146071	-0.358359	-0.0744778	0.29249	-0.222255	-0.187582	1.37519	0.143142	-0.0992393
0.197164	0.0672298	-0.145829	0.145515	-0.0465801	0.102419	-0.254704	-0.0968609	0.527461	-0.272246	-0.0075305
-0.0490407	-0.221392	0.311911	0.0227949	-0.216617	0.0141677	-0.143944	-0.0613584	0.773914	-0.193711	-0.246794
-0.174635	-0.0875831	-0.0212546	0.320965	-0.201083	-0.00513004	-0.106409	-0.0119371	0.35193	-0.265049	-0.21237
-0.180049	-0.0314149	0.030041	0.00797805	-0.0697049	-0.0726092	0.0556029	-0.25559	1.12575	-0.223561	-0.037355
-0.125632	-0.0640079	0.164397	-0.21004	0.193975	0.465963	-0.200821	-0.118523	0.384719	-0.16561	-0.202886
0.120033	-0.0581019	0.0214424	0.0685674	0.15243	0.0682173	-0.169152	-0.0946489	0.724381	-0.181632	-0.322854
-0.130268	0.0362413	-0.215726	0.417141	-0.0558691	0.559894	-0.123877	-0.235794	0.595847	-0.162881	-0.13673
-0.318325	-0.129617	0.318403	0.223288	-0.0816238	-0.0709626	-0.0187714	-0.09932	0.772471	-0.127205	-0.169786
-0.0977947	0.171967	-0.232141	0.0983259	-0.187498	0.288306	-0.126068	-0.0417102	0.381289	-0.201194	-0.125481
-0.0579992	0.0444083	0.425547	0.108541	-0.102126	0.368011	-0.0529924	-0.099411	0.614467	-0.131737	-0.0943538
-0.0149973	0.120917	-0.094362	-0.040063	0.121713	0.0137263	-0.211772	0.0409972	0.255128	-0.243467	-0.137414
-0.140496	-0.0297153	-0.0802863	0.363051	0.152186	-0.228608	-0.236622	-0.104601	0.277643	-0.248267	-0.250385
0.0554785	-0.0297233	-0.0622395	0.138003	-0.241818	0.342695	-0.032417	-0.239023	0.0946854	-0.204843	-0.198109
-0.0172021	-0.121248	-0.157917	0.0391713	0.0795395	0.323563	0.0458474	-0.0763249	0.771079	-0.177944	-0.294498
-0.143949	0.0534608	0.0438798	0.0326453	-0.236564	0.0504343	-0.116411	-0.0806053	0.987878	-0.246211	0.208315
0.0939066	-0.00499584	-0.00513522	0.138252	-0.118039	0.0920892	0.0546354	-0.18061	0.369806	-0.291459	-0.0349407
-0.0156003	-0.118972	0.108244	0.265689	-0.196285	-0.015193	-0.204141	-0.109258	0.729435	-0.228825	-0.113753
-0.299007	-0.167894	0.269564	0.13153	-0.0463575	-0.101705	-0.0599726	-0.0216119	0.151328	-0.149082	-0.232144
-0.0509391	-0.292589	0.0127561	0.220803	0.153844	0.132322	-0.13921	0.145576	0.442895	-0.328183	-0.127881
-0.118042	-0.122423	0.0954189	0.203661	-0.0465795	0.160825	-0.19244	-0.246449	0.273404	-0.194959	-0.193464
-0.125385	-0.118944	0.14645	0.146333	0.0159355	0.233058	-0.111926	0.125653	0.341347	-0.251078	-0.161027
-0.0144541	-0.285567	0.293694	-0.114303	0.0263169	0.142935	-0.116285	-0.232143	0.211393	-0.243222	-0.00658365
0.0653349	-0.197913	0.080828	0.153113	0.0473203	0.282113	-0.149777	-0.118911	1.04843	-0.240364	0.0804806
-0.149579	-0.0274994	-0.0207692	0.18723	-0.121347	-0.0376401	-0.140166	-0.149313	0.613783	-0.10766	-0.156475
-0.0510399	0.0015654	-0.0406217	-0.14011	0.0986283	0.105893	-0.0362803	-0.155661	0.384082	-0.152195	0.0301652
-0.226764	-0.0613451	-0.00491858	0.154927	-0.00653458	-0.191111	-0.00655868	-0.0379781	0.84427	-0.233196	-0.170507
-0.0779587	-0.0685108	0.0357447	0.0814001	0.049199	0.439268	0.0305437	-0.186857	0.0161534	-0.13904	0.0147068
0.0757976	0.121797	-0.107385	0.300601	-0.0358539	0.272228	0.101206	0.0903723	0.971824	-0.170296	-0.132316
0.0598123	-0.10199	0.211384	0.106084	-0.211225	0.116603	-0.218275	-0.267911	0.427505	-0.176701	0.00581271
0.126247	0.0297531	-0.0969808	0.476366	0.0836235	0.41663	-0.0918164	-0.0872189	0.79402	-0.0523712	-0.00885177
-0.161814	-0.179703	0.0548839	0.00452409	0.243555	0.379286	-0.21705	-0.0975951	0.266293	-0.120835	-0.0425861
0.019955	-0.0860104	-0.133608	-0.0532449	0.0288722	0.0644863	-0.239829	0.00363739	0.663867	-0.167453	-0.16254
0.355952	0.138047	0.224633	0.183648	-0.0959213	0.0788964	-0.241865	-0.25628	0.38672	-0.226757	-0.137476
-0.163741	-0.123944	0.138353	0.790052	0.0432664	0.130913	-0.262442	0.132372	0.516881	-0.149142	-0.142858
0.124255	-0.154553	0.060721	0.154846	0.0164706	0.116502	-0.132274	0.00622719	0.765841	-0.273555	-0.189084
-0.296898	0.0564162	0.0464759	-0.0676724	-0.104832	0.787017	-0.0471589	-0.171526	0.19833	-0.163317	-0.122732
-0.142091	-0.0232181	-0.152511	0.0666299	-0.126093	0.279597	0.222394	0.15912	0.160657	-0.104417	-0.0468499
-0.138872	0.00499975	-0.103142	0.0785657	-0.0446511	0.384669	-0.211472	-0.230037	0.39266	-0.113952	-0.244889
0.0930735	0.0575664	0.0574075	-0.114697	-0.199234	0.215118	-0.100993	0.00649979	0.585628	0.0241191	-0.269328
0.112967	-0.169183	-0.196649	0.313408	-0.167004	0.0214982	-0.0901682	-0.0739066	0.115574	-0.0382544	-0.171266
0.00425843	-0.0537078	0.093132	0.190967	-0.137723	0.184738	-0.0396473	0.00356368	1.11542	-0.106698	-0.238591
-0.122247	-0.0808126	0.0165267	0.0549152	0.191729	0.100552	-0.229419	-0.171294	0.100346	-0.0601305	0.0103514
-0.126411	-0.273974	0.221798	0.208624	-0.0728324	0.0739275	-0.215559	-0.165431	0.344415	-0.181147	-0.143448
-0.0985462	-0.0618613	0.0995353	0.195717	-0.155654	0.0767629	-0.121543	-0.19686	0.536086	-0.23886	-0.151545
0.0167287	-0.061877	-0.113095	0.00468602	-0.0422716	0.431664	0.065576	-0.00736767	0.401469	-0.10056	-0.0631898
0.246229	0.188936	0.151406	0.175082	-0.0888054	0.103265	-0.179809	-0.0939891	0.315096	-0.304069	-0.145112
-0.163914	-0.206484	0.173664	0.0933248	-0.052667	0.0869464	-0.196471	-0.296467	0.100595	-0.0723242	-0.297028
-0.191541	-0.0135288	-0.120504	0.125139	0.0355768	0.191555	-0.045998	-0.129224	0.378476	-0.148304	-0.176653
0.116093	-0.123266	-0.0813245	0.668182	-0.170419	0.0364794	-0.0222342	-0.102109	0.308765	-0.278997	-0.158729
-0.0525403	-0.0944475	0.0467724	0.0217895	0.0113044	0.0230583	-0.14041	-0.21993	0.907081	-0.204926	0.653288
-0.0157316	-0.111902	0.284605	0.213715	-0.147338	0.0624426	0.122047	-0.121418	0.156795	-0.194872	0.708795
-0.137867	0.0537869	-0.0573857	0.291072	0.115924	0.138359	-0.126638	-0.132153	0.148018	-0.196166	0.309341
-0.0174282	-0.160477	0.255013	0.192927	0.140631	0.245308	-0.170936	-0.0173392	0.131862	-0.197501	-0.0136404
0.0835081	-0.254251	-0.0381394	-0.0765131	-0.0917801	0.18331	-0.129973	-0.0690938	0.980472	-0.255831	0.381097
-0.0903341	0.0281365	0.350648	-0.0520287	-0.0205197	0.684304	-0.0914791	-0.00806731	0.886891	-0.122949	0.195302
-0.0569418	-0.00508638	0.180534	0.216018	0.117796	-0.0692003	-0.128717	-0.15068	1.1365	-0.0173715	-0.201514
-0.108171	-0.0634153	0.118698	0.229156	0.0842389	0.121315	0.034731	0.0665855	0.609025	-0.127413	0.221553
-0.0946783	0.00217417	-0.143777	-0.157325	0.180239	-0.192841	-0.0467053	-0.189331	0.448702	-0.287072	0.321887
0.0563081	-0.175725	0.00575223	0.514378	0.201448	-0.0170091	-0.201493	-0.163919	0.220925	-0.222494	0.175632
0.0157703	-0.0189865	0.332602	0.177476	0.00688799	-0.000773535	0.0554405	-0.0692877	0.269627	-0.138243	-0.274694
-0.0989086	0.134871	0.40702	0.0116538	-0.207499	0.139534	-0.118884	-0.164115	0.30082	-0.318771	0.126184
-0.250777	0.306751	-0.0177214	0.173221	0.0698886	-0.286249	-0.209704	-0.194902	0.529478	-0.167719	0.171426
-0.22647	0.0496155	0.030687	0.0684232	-0.17088	-0.0645581	-0.074936	-0.261892	0.155682	-0.109947	0.0475986
-0.107256	-0.0943465	0.104561	0.528136	0.098963	0.0951677	-0.229882	-0.259209	0.510895	-0.264009	0.320295
0.22334	-0.0300079	0.00430514	0.244626	-0.130305	0.289052	0.00733099	-0.089264	0.237042	-0.162924	0.322801
0.000433791	0.0970247	-0.0499232	0.187033	-0.0180867	0.242502	-0.181487	-0.145646	0.237134	0.172794	0.247689
-0.150559	-0.19252	0.0370673	0.214545	0.0813193	0.178404	-0.213034	-0.0954675	0.24467	-0.199285	-0.0922248
-0.037438	0.199867	0.025245	-0.0909925	-0.143494	-0.178452	-0.226872	-0.159639	0.386813	-0.173521	-0.0518613
0.113237	-0.310098	0.0837495	0.155962	0.0270374	0.0349409	-0.118826	-0.11287	0.194279	-0.185336	-0.0216182
-0.066747	0.107027	0.0657439	0.129646	0.042087	-0.104273	0.317214	-0.213245	-0.0294978	-0.209033	-0.0196082
-0.110069	-0.141624	0.165376	0.130601	0.0119988	0.192467	-0.121873	-0.0684526	0.198922	-0.0735567	0.0133776
0.060642	-0.160364	-0.0762546	0.104269	-0.028882	0.0848482	-0.0473204	-0.183429	0.386172	-0.251384	0.1648
-0.108393	-0.0560547	0.0220615	-0.0532128	-0.163284	0.077893	0.051238	-0.172301	-0.0536992	-0.197118	-0.0306446
0.228072	-0.186153	-0.13652	0.391322	-0.0421796	-0.0462859	0.149924	-0.132226	1.00663	0.000386023	-0.118081
-0.168285	-0.11863	-0.0562554	0.0597186	-0.0377203	0.154524	0.293455	-0.0819505	0.0134403	-0.0796104	-0.00687914
0.238678	-0.105794	-0.151361	-0.135881	0.100307	-0.149267	0.216635	-0.237468	0.423262	-0.157305	-0.177043
-0.152506	0.0298056	-0.00512606	0.275806	-0.138378	-0.0718977	-0.153027	-0.0923975	0.734934	-0.216418	-0.291053
-0.0505597	-0.103627	-0.120652	0.125273	-0.166328	0.430233	0.170368	-0.0307139	1.2736	-0.153066	0.0508063
-0.254068	-0.0504433	0.187138	0.117854	-0.120425	0.0285684	0.0238415	-0.129611	0.58452	-0.0952098	0.145085
0.103628	-0.280429	0.0559055	0.234464	-0.0754726	0.0202628	0.0164754	-0.0323605	0.344689	-0.174702	-0.0866038
-0.117177	-0.121829	0.0768832	0.545409	-0.27702	-0.0970945	-0.132985	-0.0727968	0.854016	-0.227817	-0.0732591
-0.113271	-0.0851285	-0.105804	0.164479	0.0400713	0.216078	0.0444927	-0.232061	0.544404	-0.161298	-0.151098
0.0966523	-0.0633552	-0.119263	-0.236464	-0.0744505	0.336904	-0.0931171	0.228371	0.452419	-0.187194	-0.183298
-0.0658612	0.125601	-0.0684156	0.178552	0.181762	0.226616	0.110473	-0.0954291	0.2112	-0.163265	0.103639
-0.103412	-0.000817793	0.108978	0.303934	-0.330884	-0.190038	0.0504813	-0.14673	1.0171	-0.177092	-0.0755318
0.0540445	-0.235364	-0.0206666	0.0268491	0.00357647	0.217333	-0.0532888	0.10011	0.0932887	-0.3252	-0.0926128
-0.167711	-0.0719884	0.293078	0.0193978	-0.0285362	-0.0620215	0.107065	0.0729617	0.10296	-0.246262	-0.176932
0.00222273	-0.0247641	0.0238703	-0.0831747	-0.0552078	0.244005	-0.0769071	-0.231892	0.525835	-0.104096	-0.0821006
-0.0595205	0.125764	-0.0852785	0.0162216	-0.134192	-0.17284	-0.173665	-0.163237	0.127053	-0.0723431	0.0346273
-0.198037	-0.231226	0.0235173	0.0134166	-0.108605	0.286715	-0.11329	-0.0241913	0.488241	-0.159787	-0.197415
-0.118351	-0.0343834	0.0148148	0.341203	0.00911338	-0.0440871	-0.0323332	-0.0359784	0.909857	-0.204559	0.113388
0.0376391	-0.00896745	0.0683159	-0.0105157	-0.165668	0.167881	0.182201	-0.0685093	0.558816	-0.147243	-0.0906681
0.0381372	-0.0773787	-0.00121088	-0.00538654	0.0302956	0.0459635	0.332198	-0.085018	0.152365	-0.260635	0.333817
0.0288062	0.0200323	0.0745901	0.277431	-0.0834081	0.109159	0.333306	-0.223335	0.494932	-0.218733	-0.119244
-0.107203	0.0348603	0.0466814	-0.218752	-0.0767706	0.268592	-0.252385	-0.123326	0.114234	-0.24521	-0.119539
0.317611	0.200563	-0.135158	0.0902116	-0.0139858	-0.0236698	0.0212233	-0.0237208	0.865938	-0.188184	-0.157642
-0.123167	-0.0267629	-0.139806	0.0544077	-0.0688908	0.175519	-0.0478443	-0.122878	0.336997	-0.128612	-0.209124
0.0379264	-0.103316	0.109605	0.0365724	-0.0150554	-0.224459	0.422835	-0.0557655	0.360462	-0.134547	-0.21146
-0.0644164	-0.152212	-0.180923	-0.0316405	0.015386	0.0710488	0.453477	0.568969	0.786075	-0.135766	0.216001
-0.180943	0.143645	0.131173	0.0508397	-0.124347	0.174198	-0.135515	0.14852	0.381576	-0.18639	-0.125585
-0.222997	0.0837442	-0.0449163	0.106846	0.181948	-0.124026	0.143087	0.360754	0.313785	-0.128096	0.199097
-0.051753	-0.0224094	0.0337288	-0.0949018	-0.214554	-0.0283695	-0.00749892	0.427276	1.03781	-0.241251	-0.162344
0.135727	-0.0630017	-0.042904	0.278069	0.0201576	0.00647253	0.0321828	0.240314	0.780762	-0.198375	-0.213436
-0.125049	-0.132793	0.187645	0.0877833	-0.0204039	-0.0402907	0.0623005	0.37523	0.10134	-0.0340389	0.0237965
-0.157019	0.0411522	-0.218751	-0.00254316	-0.240126	0.0260684	-0.0475624	0.726502	0.212018	-0.248098	-0.137148
0.0294749	0.0606996	0.111165	0.309304	-0.0290314	0.0423978	-0.095907	0.950385	1.24732	-0.168915	-0.0970197
-0.0918242	-0.188396	-0.152874	-0.0270208	-0.0978438	0.0357879	0.0156068	0.29545	0.378779	-0.219667	-0.12023
-0.0140387	-0.135772	-0.107559	0.0808854	-0.109631	-0.0848721	0.050079	0.598114	0.328699	-0.0971806	-0.0619824
0.0582605	-0.185942	0.141788	-0.00793159	-0.212044	-0.0202567	0.203718	0.291661	0.693666	-0.200476	-0.116209
-0.057288	-0.200234	0.140496	0.146902	0.121353	-0.10602	0.297786	0.367108	0.15081	-0.195883	-0.0379421
0.104235	0.102218	-0.0553422	0.000186013	0.0310645	0.0330034	0.105893	0.169272	0.65309	-0.145248	0.104253
-0.146782	0.0371171	0.234791	0.106171	0.0236168	0.192272	-0.152161	0.134457	0.238105	-0.141399	0.0895659
-0.0295582	0.158632	0.0399306	0.391213	-0.0639021	0.00305394	0.234388	0.479165	0.0977589	-0.211361	-0.0576107
-0.170392	-0.0484866	-0.115876	0.352585	-0.228796	-0.202586	0.239282	0.489297	0.353088	-0.210398	-0.17295
-0.11931	-0.125257	0.0775632	0.0765651	-0.145091	0.0247958	-0.0295894	0.536014	0.20953	-0.226408	-0.0767144
-0.0052813	-0.201439	0.00724578	0.54393	0.0303548	0.02336	0.346729	0.201611	0.427693	-0.267616	-0.303075
-0.107067	0.213735	-0.268691	0.564672	-0.264542	0.0672932	-0.0632694	0.674647	0.275807	-0.140264	-0.180827
0.190093	-0.0705334	-0.202752	0.218964	-0.101244	-0.225236	0.3592	0.449476	0.49717	-0.12694	-0.275938
-0.0625423	-0.0122176	0.0667601	-0.213334	-0.0843489	0.0197139	-0.061451	0.544161	0.177849	-0.0226493	-0.138098
-0.159314	-0.0239485	-0.0100893	0.0340068	-0.104149	0.0441571	0.0772143	0.183459	0.201887	-0.217989	-0.17156
0.0420159	0.0385757	0.272869	0.203239	-0.0609565	-0.147815	-0.133541	0.70189	0.335152	-0.194195	-0.248119
-0.261555	-0.10952	-0.0949337	0.0891016	-0.247767	0.0838001	0.231369	0.200608	0.205253	-0.141979	-0.0402916
-0.29118	-0.152052	0.161143	0.0671754	0.0335657	0.180022	0.0508192	0.19115	0.185422	-0.317859	-0.247953
0.201713	-0.0177044	-0.0488051	0.0393774	-0.0439257	-0.191169	0.0867596	0.18597	0.416562	-0.180721	-0.151346
-0.0606995	-0.131295	0.0434814	0.0381108	-0.12199	0.287035	-0.154217	0.180344	0.192503	-0.199157	0.154133
0.44542	-0.0729281	0.208378	-0.0639813	-0.147296	-0.0496395	-0.186055	-0.112678	0.068477	-0.2311	-0.176225
-0.0779653	-0.034824	-0.0298219	0.0801551	0.0349108	-0.0291335	0.335679	0.701301	0.368536	-0.199757	-0.255268
-0.128943	-0.0871153	0.0571535	0.646455	-0.154957	-0.108585	-0.0999428	0.290589	1.1021	-0.0258053	-0.187981
-0.193349	-0.183777	0.0659554	0.290131	-0.197944	-0.195477	-0.0297944	0.321318	0.178312	-0.231833	-0.1226
-0.0803519	0.0914026	0.112015	0.528788	-0.0761306	0.321218	0.0757699	0.472706	0.0849149	-0.125062	-0.259196
-0.24775	-0.0799038	0.14133	-0.155662	-0.0709456	-0.0930935	-0.00716864	0.311603	-0.025798	-0.229607	-0.185409
0.178429	0.0488914	-0.123461	0.10493	-0.171791	0.204366	0.156261	0.434689	0.82062	-0.0538626	-0.102921
-0.226112	0.110852	-0.130867	0.0919373	-0.0674213	0.0263637	-0.0798031	0.146494	0.135706	-0.156027	-0.0362786
-0.0507843	-0.083853	0.0422284	0.175701	-0.159032	-0.107678	-0.0238815	0.389429	0.233788	-0.200836	-0.101021
-0.0190684	-0.00209899	0.0871862	0.0292919	-0.213264	-0.0239625	0.396635	0.240664	0.460241	-0.243098	-0.187598
-0.189774	0.084779	0.0955068	0.274723	-0.120874	-0.0889138	-0.00149411	0.80047	0.297309	-0.0852068	-0.189201
-0.0468772	0.0923511	-0.189408	-0.0392423	-0.204389	0.0294098	-0.116152	0.208077	0.860422	-0.0848073	-0.124314
-0.0755878	-0.104103	0.127694	0.299405	-0.199292	0.122379	0.310732	-0.00813851	0.747632	-0.0610131	-0.123196
-0.160408	-0.0598231	0.225385	0.0472957	-0.187558	-0.182278	0.0417453	0.487482	0.0309248	-0.193849	0.18503
0.151562	0.0610671	-0.0893671	0.0360141	-0.156799	-0.00500197	-0.0428987	0.38704	0.874127	-0.127055	-0.231793
-0.0938974	-0.124472	0.142701	0.114018	-0.20955	0.124347	0.326316	0.256956	0.491454	-0.159996	-0.146947
-0.147007	-0.0624137	0.182536	0.319674	-0.283151	0.302906	0.0822864	0.35518	0.0370351	-0.196814	-0.226259
-0.0825484	-0.11098	0.567362	0.24883	0.0188445	0.383163	0.30758	0.528557	0.359485	-0.211176	-0.0666703
-0.0197853	-0.078236	-0.073668	0.128606	-0.130454	-0.0969545	0.105201	0.544732	0.147851	-0.210586	-0.108692
-0.0299699	-0.0526731	0.241347	0.190132	-0.0906026	-0.00379445	0.486716	0.303272	0.979271	-0.122118	-0.0832454
-0.153291	-0.0718248	-0.0558859	-0.203888	-0.22935	-0.0542193	0.123408	0.466366	0.333923	-0.214803	-0.320208
-0.2329	-0.00749943	0.237417	-0.0583152	-0.245234	0.101892	0.184016	0.458591	1.30307	-0.156875	-0.156159
-0.0727633	-0.121326	0.194336	0.151247	-0.143755	-0.0808077	0.404293	0.351105	0.56537	0.00335804	-0.122326
-0.118703	-0.0998642	-0.0207795	0.104437	-0.200444	0.60756	0.211024	0.32417	0.310037	-0.245693	-0.17348
-0.250428	-0.134124	0.208277	0.309487	-0.169141	-0.0185441	-0.0256825	0.350947	0.29321	-0.160689	-0.194421
-0.141559	-0.0501175	0.208062	-0.0436783	0.0581792	0.0504128	0.160091	0.0475429	0.378411	-0.133451	-0.106192
-0.241291	-0.186692	-0.105582	0.244239	-0.0605455	-0.0518918	0.00799612	0.148948	1.06359	-0.196218	-0.0662359
-0.23251	-0.13427	0.0069444	0.0134095	-0.220706	-0.0778342	0.449766	0.610301	0.775272	-0.16332	-0.275275
-0.0971031	-0.185385	-0.084685	-0.040492	-0.224448	-0.14829	-0.0933903	0.278524	0.209923	-0.0963799	-0.201602
-0.286113	0.0800045	0.119975	-0.00836797	-0.172203	-0.159151	-0.181166	0.285596	0.0841047	-0.269154	-0.166573
0.0763812	-0.025464	0.278609	0.494701	-0.157835	0.00403984	0.203666	0.619774	0.443805	-0.267257	-0.000653288
0.0924903	0.0839775	0.102921	-0.0543477	-0.287678	-0.0545751	-0.0605622	0.491156	0.339792	-0.177935	-0.262443
-0.0755068	0.0970828	0.220733	0.133483	-0.180849	-0.0648014	0.16253	0.48584	0.496649	-0.112144	0.0518695
-0.173136	0.00735675	0.0532914	0.21388	-0.0889564	0.118032	0.299759	0.423468	0.150293	-0.154645	-0.215617
-0.112077	-0.143733	-0.254908	0.0290583	0.00071414	0.0712424	0.6508	0.0927709	1.0233	-0.301283	-0.206705
-0.171673	-0.193353	0.12505	0.407335	-0.0811506	-0.0851335	0.0113864	0.857436	0.12184	-0.286933	-0.315632
-0.153662	0.0702229	0.278447	0.0391035	-0.192909	-0.143256	0.397179	0.503556	0.17639	-0.135088	-0.0868324
0.0624253	-0.218107	0.129655	-0.0851845	-0.232141	-0.069437	0.277684	0.234568	0.621662	-0.0558844	-0.204292
-0.0531235	-0.101298	0.240166	0.0770733	-0.242563	-0.00543443	0.133507	0.274935	0.788412	-0.214481	-0.218205
-0.252869	-0.216707	0.256384	0.165819	-0.344571	-0.105879	0.207569	0.0211528	0.342464	-0.173045	-0.0683185
0.190865	0.0261512	0.140595	0.0725994	-0.110748	0.515769	0.114676	0.269647	0.158631	-0.133619	-0.191538
-0.0931854	0.231826	0.0286005	0.0328353	-0.0825882	0.104725	0.130922	0.49816	0.220638	-0.0490423	-0.265099
-0.104503	-0.218729	-0.00172209	0.0987209	-0.230848	0.0553199	0.232947	0.249653	1.19122	-0.239925	-0.123135
-0.231909	0.0431733	0.0982183	0.45275	-0.262212	-0.166656	0.228403	0.159526	0.611371	-0.0616381	-0.0306018
-0.0180631	-0.150807	-0.0661621	-0.0224071	-0.208272	-0.0380497	0.158264	0.198235	0.184726	-0.118039	-0.0402762
-0.114386	-0.215382	-0.0529914	0.318901	0.0674461	-0.178135	-0.03148	0.245641	0.00378113	-0.159357	-0.130871
0.278634	-0.100434	-0.0310036	0.322455	-0.153714	-0.203983	0.588321	0.487776	0.392171	-0.245862	0.0501787
-0.0319701	0.164844	0.0507873	0.589934	-0.273384	0.0583742	-0.0694314	0.52958	0.308573	-0.0135158	-0.121628
-0.158266	0.116892	0.125503	0.175795	-0.139831	0.332195	-0.156648	0.450558	0.170817	-0.0822436	-0.285256
-0.180243	0.0513751	0.287299	0.0903784	-0.136415	0.112543	-0.00503942	0.4707	0.345336	-0.174646	-0.14794
-0.132765	-0.0302895	0.266571	0.327565	-0.0332793	0.268468	-0.0197159	0.257305	0.440363	-0.182226	-0.129181
-0.0586286	-0.15529	-0.302782	0.726255	-0.162658	-0.246302	0.0844877	0.218536	0.170196	-0.0286301	-0.0280763
-0.113231	-0.0997332	0.313689	-0.0120951	-0.163874	0.0409252	0.0281058	0.399351	0.203238	-0.216763	-0.284622
-0.229833	-0.0312952	0.435007	-0.0668705	-0.0574452	0.0108679	-0.0718072	0.128513	0.221805	-0.0153076	-0.178932
-0.15642	0.0362371	0.760172	0.0685479	-0.171718	0.280806	0.0675351	0.325072	0.494895	-0.173757	0.534289
0.122802	-0.200944	0.114947	-0.1831	-0.19833	-0.122169	0.056977	0.263169	0.189879	-0.163859	-0.206292
-0.00657159	-0.104082	0.0713445	-0.195872	-0.163574	0.0985504	-0.0174198	0.228839	0.71906	0.0288813	-0.137543
0.0900024	-0.0872428	0.184267	0.251063	0.00987862	0.0391046	0.0384757	0.378149	0.456721	-0.0408781	-0.206144
-0.0677131	-0.13511	0.08552	0.0357015	-0.0432598	0.0812777	0.678674	-0.0327124	0.55435	-0.117127	-0.129167
0.0325268	-0.0064592	-0.0392079	0.0256284	-0.151967	0.207923	-0.214924	-0.152474	0.0942443	-0.254337	-0.0983696
-0.0662332	-0.0786552	0.329896	0.00383198	-0.153261	0.0367695	0.0816951	-0.0351155	0.103329	-0.180501	-0.207791
-0.118531	0.0122769	0.542169	0.0863672	-0.172437	0.543224	-0.110083	0.0938356	0.54068	-0.150789	0.0564784
-0.0745708	-0.222087	0.208087	-0.0343664	-0.116201	-0.000990184	-0.069374	-0.0396151	0.537142	-0.188379	-0.113663
-0.134127	0.0907366	0.116829	0.131036	-0.0723407	-0.0268255	-0.107789	-0.0490578	0.266883	-0.198009	-0.0754409
-0.13928	-0.0995648	0.201262	-0.0915656	-0.124473	0.222882	-0.0416107	-0.0258253	0.865375	-0.199001	-0.132558
-0.0103735	-0.231716	0.166164	-0.0872253	0.142771	0.0145617	-0.0990795	-0.201896	0.454494	-0.288364	0.274081
-0.233835	-0.201794	0.120042	-0.00958714	0.00431621	-0.116487	-0.107312	-0.174402	0.450186	-0.294432	0.0255099
-0.178568	-0.118149	-0.163934	-0.198722	-0.136608	0.0264682	-0.256973	-0.0894221	0.448825	-0.175719	0.808293
-0.207476	0.0701998	-0.0318675	0.153498	-0.135411	0.0333324	-0.0266199	-0.0395118	0.312334	-0.238608	0.378645
-0.215442	-0.133311	0.0652945	0.0414959	-0.214546	-0.0126861	0.00247201	-0.195812	0.33204	-0.22539	0.0701186
0.23132	-0.000532567	0.0554825	-0.173147	-0.159652	0.29389	0.159505	-0.0220971	0.228839	-0.0925249	0.641886
-0.088141	-0.105225	-0.0724306	0.125415	-0.195053	0.122206	-0.0953074	-0.0440627	0.432183	-0.158771	0.696387
0.137152	-0.016083	0.235416	-0.0539359	0.0109081	0.158906	-0.00203952	-0.256776	0.0735838	-0.161533	0.433547
-0.0855615	0.0257969	0.278748	-0.0858178	-0.274815	0.198463	-0.221733	0.00292015	0.251686	-0.12721	0.12491
0.110106	-0.172058	-0.00044487	-0.0110413	-0.0305979	0.04073	0.132619	0.0057245	0.0472924	-0.159527	0.62598
-0.0784162	-0.0973665	0.0632437	0.0556026	-0.216691	-0.0889016	0.0922752	-0.0974294	0.446807	-0.13881	0.548303
0.061287	-0.0460465	-0.166073	0.0907806	-0.0255807	0.358067	-0.224394	0.0601852	0.34687	-0.123593	-0.0753114
-0.00359231	-0.0510417	0.175436	-0.103364	-0.0833052	-0.0277571	-0.0571765	-0.174775	1.07999	-0.146492	0.0598064
-0.113976	0.0201625	0.165391	-0.161446	-0.0461791	0.0411895	-0.164346	0.0144529	0.217582	-0.174514	0.371733
-0.275528	0.11321	0.305783	0.121221	-0.125846	0.0227674	-0.114684	-0.0675059	0.418625	-0.253688	0.475282
-0.192869	0.175634	-0.11123	-0.184551	-0.056602	0.109128	0.147381	-0.162798	0.308639	-0.219273	0.167076
0.23566	0.240374	-0.0715978	0.0978113	0.057654	-0.0111656	-0.10535	-0.11791	0.0786187	-0.130912	0.617543
-0.1673	-0.0508399	-0.0065048	0.0858426	-0.202998	0.0759159	0.103336	-0.326101	0.0716682	-0.12594	0.66043
-0.27531	-0.00245231	-0.0789399	0.000211897	-0.0907949	0.0335395	-0.121721	-0.255305	0.768669	-0.168175	0.396411
0.124573	0.0611686	0.252683	-0.0600184	-0.00447368	-0.0473234	-0.273563	0.00829512	0.130285	-0.105998	0.327268
0.166619	-0.168838	0.382477	0.00104129	-0.172622	0.0706371	0.303282	-0.18188	0.323571	-0.187595	0.305057
-0.0827673	0.0237695	0.0236227	0.0166559	-0.183492	0.126229	-0.117563	-0.0925503	0.13667	-0.0805867	0.248461
-0.20468	-0.08835	0.12791	0.0687556	-0.248026	-0.0499125	-0.0856578	-0.106082	0.271769	-0.237162	-0.0842893
-0.310993	-0.142935	0.54368	0.0891431	0.0885781	-0.153768	-0.268477	0.000643384	0.112987	-0.0894828	0.158146
-0.0990488	0.0679583	0.123193	0.0247355	-0.110898	-0.0488573	-0.0650677	0.114705	0.317493	-0.12673	-0.163945
-0.213271	0.0525047	0.17246	0.0087113	-0.184936	0.248198	0.0886024	-0.00178181	0.341494	-0.0416023	0.00210903
-0.153344	-0.268325	0.381255	-0.153612	-0.215013	-0.194989	-0.13972	-0.0985228	0.122614	-0.0246845	0.00921121
-0.0939655	-0.135013	0.124042	0.0154863	-0.102957	0.324861	0.146471	-0.0577363	0.553741	0.477694	0.392798
-0.177212	-0.0211817	0.0190974	-0.272905	-0.21958	0.335493	0.115814	-0.142473	0.645497	0.251503	-0.219736
0.0457253	-0.253626	-0.0830911	-0.16074	-0.163642	-0.106096	-0.141204	0.0989412	0.938299	0.486487	-0.0479066
-0.0481579	0.025296	0.0585752	-0.262355	-0.0274954	-0.108735	0.34506	-0.236893	0.623679	0.438343	-0.148846
0.0501177	0.11915	-0.0965243	0.00821325	-0.152287	0.137415	-0.0206519	0.148291	0.222796	0.382263	-0.196048
0.0876558	-0.048377	0.0693816	-0.0685451	-0.104283	-0.221704	-0.0278987	-0.209217	0.293238	0.348107	-0.0654525
-0.0224773	-0.219328	0.0659477	-0.144009	-0.280774	0.142692	-0.251819	0.156642	0.655173	0.642802	0.0352036
-0.0649194	-0.141394	0.459549	-0.0438615	-0.137088	0.261465	-0.107303	-0.102635	0.13665	0.332904	0.0242562
-0.0394306	0.147106	0.0863961	-0.233697	-0.21332	0.140411	-0.0291578	-0.163466	0.220965	0.435783	-0.246466
0.0444248	-0.183312	0.0110263	-0.0274477	-0.0447284	0.376592	0.266827	0.136202	0.0783847	0.445732	-0.244793
-0.100606	0.0606344	0.03492	-0.165554	-0.0663196	-0.0110376	0.164601	-0.0813784	0.256329	0.646752	-0.21703
-0.210106	-0.195119	-0.118788	0.188851	-0.205078	-0.174803	0.137028	-0.180514	0.0253439	0.430963	-0.192673
-0.178909	0.0337144	0.124917	-0.223816	-0.180438	-0.145089	-0.13361	-0.0267012	0.906893	0.65142	-0.214252
0.354242	-0.162172	0.147285	0.294402	-0.10291	0.177084	0.0437342	-0.107417	0.211521	0.448968	0.22265
-0.107303	-0.286661	0.0500619	-0.00444561	-0.255934	0.0348974	0.0930136	-0.29737	0.596719	0.319383	-0.191641
-0.146484	-0.212712	0.165587	0.000907759	-0.175241	-0.0379303	-0.0931613	-0.123261	0.155707	0.796965	0.0244282
0.00207536	-0.109572	0.3329	-0.153052	-0.182181	-0.15111	0.00967931	-0.248093	0.473169	0.283892	-0.140798
-0.143213	0.0533238	-0.019365	-0.181063	-0.229716	0.0598527	0.203599	-0.145211	0.220784	0.623941	-0.200503
-0.138502	-0.257011	0.188851	0.0527243	-0.190388	0.005897	-0.0100121	-0.111389	0.325804	-0.0320078	-0.0464454
-0.11605	0.147231	-0.0520925	0.220754	-0.286663	0.117673	0.0715432	-0.0881339	0.0540728	-0.248553	0.122693
0.167676	-0.145439	0.435298	0.561451	-0.0228413	0.0688733	0.113376	0.0128666	0.514277	-0.217007	-0.0831854
-0.149067	-0.0646716	0.00950353	-0.1187	-0.126692	-0.0447545	-0.0913338	-0.245615	0.399215	-0.1548	-0.0807442
0.00481175	-0.0720088	0.0916497	-0.143361	-0.174399	-0.00617744	0.292872	-0.0874391	0.263965	-0.0841775	0.314712
0.093444	0.283037	-0.250566	-0.05966	-0.062474	0.0117227	-0.215249	-0.096741	0.167624	-0.110588	-0.285516
-0.0928326	-0.027873	0.339816	-0.0248369	-0.275807	0.00127925	0.273454	-0.178425	0.487193	-0.069445	-0.18351
0.0474809	-0.139922	-0.0636585	-0.232134	-0.110404	-0.00105109	0.0719441	0.0459897	0.151072	-0.11284	-0.193635
-0.163398	0.0175653	-0.0779683	-0.050796	0.324345	0.213596	0.157462	-0.186992	0.10348	-0.233186	-0.238751
-0.0688982	-0.0457874	0.0873444	0.142456	-0.182649	-0.0292276	0.209772	-0.188234	0.544818	-0.178429	-0.150956
0.0617674	-0.0747438	0.0745451	0.132613	-0.204278	0.116786	-0.00409738	-0.107509	0.577908	-0.148286	-0.0743205
0.126194	-0.0162604	0.232489	0.0435658	-0.0141997	0.252177	0.215476	-0.0516605	-0.0889451	-0.183272	0.422142
-0.112807	0.0044838	0.226315	-0.105319	-0.16244	-0.0742948	0.124989	0.241671	0.300983	-0.0823848	-0.198019
-0.162081	-0.00753096	-0.0982848	-0.112505	-0.172772	-0.0123481	-0.0514676	-0.199569	0.520514	-0.0781074	-0.120456
0.13981	-0.147648	0.141383	-0.169904	-0.231635	0.146743	0.287951	-0.125363	0.953882	-0.170352	-0.204817
0.0188863	-0.167345	0.271609	-0.194208	-0.124962	-0.145591	0.340964	-0.127706	0.496099	-0.255118	-0.0871218
0.0659501	-0.0934415	0.066773	-0.0445916	-0.0515246	0.197653	0.0452123	-0.127563	0.441462	-0.0874841	0.160787
0.00828339	-0.31965	0.015471	-0.0696683	-0.2459	0.364355	0.309107	-0.0209633	-0.0525496	-0.105689	-0.124966
-0.0491184	0.00788084	0.0164198	0.0481897	-0.160073	0.0461216	-0.249491	-0.0741593	0.189722	-0.26881	-0.231277
-0.17805	-0.168058	0.268962	0.096185	-0.056847	0.0578306	-0.118625	-0.239655	0.291169	-0.210988	-0.169409
0.104054	-0.0251545	0.140355	-0.18893	-0.224145	-0.0337674	0.0275779	-0.106394	0.236712	-0.14934	-0.0915829
-0.145691	0.133805	0.345256	-0.195337	-0.0677438	0.12417	-0.113568	-0.0108973	0.287603	-0.403195	-0.19611
-0.0270535	-0.0614085	0.332108	-0.164115	-0.00573577	0.0430338	-0.0765845	0.011671	0.117492	-0.00494501	0.023855
-0.157834	-0.0833022	0.0904228	-0.0567225	-0.147939	-0.297201	0.288414	-0.206638	0.376496	-0.147477	-0.298898
-0.210325	0.360435	0.136325	-0.156458	-0.0533128	-0.12659	0.54797	-0.0919932	0.338167	-0.135557	-0.177717
-0.2575	0.051013	0.556412	0.0435013	-0.0248432	0.0476475	0.319654	-0.147998	0.416823	-0.133433	-0.0995476
0.136008	-0.0968091	0.400164	-0.207677	-0.0565449	-0.121797	-0.0720719	-0.0446565	0.258622	-0.121172	-0.244441
0.00198652	0.0227632	-0.00968326	-0.138373	-0.0579232	0.129732	0.47467	-0.280354	0.44481	-0.166877	-0.245894
0.0617054	-0.240974	-0.245608	-0.0364967	-0.0181961	-0.173012	-0.153781	-0.0806345	0.19251	-0.105953	-0.159177
-0.127076	0.117823	0.205367	-0.0902258	-0.132665	0.280881	0.26474	-0.0678099	0.0202201	-0.136181	-0.0547946
-0.163275	-0.124473	0.0546924	-0.182784	-0.122799	0.127105	-0.0762128	-0.0877252	0.142957	0.0228262	-0.157087
0.0155682	-0.0451681	0.0871242	0.276385	-0.114305	-0.0234808	0.172948	0.00750769	0.651303	-0.142388	-0.14548
-0.125459	-0.119909	-0.104139	-0.131648	-0.0475796	0.0710464	0.0743935	-0.114124	0.226641	-0.134277	-0.168843
0.388397	-0.026484	-0.107156	-0.0670121	-0.134349	0.0886012	-0.0578462	0.0619618	0.589348	-0.19706	-0.208181
-0.000350727	-0.175371	-0.200482	0.094412	-0.110698	0.179832	-0.064861	-0.0606803	0.166811	-0.186043	-0.125635
-0.1839	0.0620396	-0.14361	-0.292077	0.0305525	0.283196	-0.112213	-0.183856	0.319939	-0.201171	-0.0516641
0.158494	-0.00578456	0.093056	-0.0154081	-0.221662	-0.226798	0.103036	-0.147015	0.326639	-0.0635367	0.35302
-0.281679	-0.0649393	0.336115	-0.100722	-0.115861	-0.0364933	-0.190152	0.145853	0.108838	-0.241291	-0.289374
-0.150667	0.112282	0.432098	0.152577	-0.0836199	0.202989	-0.0588554	0.0791434	0.0956817	-0.273168	-0.286581
-0.0733832	-0.215629	0.236352	0.366108	0.112183	-0.148142	-0.0893076	0.100382	0.144375	-0.011884	-0.252137
0.113765	-0.044591	0.129445	-0.174572	0.0199864	-0.0258651	0.00247303	-0.182781	0.252671	-0.148313	0.139503
0.0879301	-0.0435446	0.18149	-0.0793286	-0.196227	-0.150826	-0.0982189	-0.0712765	0.444449	-0.0957396	-0.0816864
0.12071	0.155295	0.0842958	-0.0982371	-0.287955	-0.228325	0.0147704	-0.0496273	0.514217	-0.0758315	-0.151973
-0.290943	-0.0393812	0.287947	0.0330769	-0.041253	-0.0502319	-0.0507667	-0.0503178	0.13435	-0.174025	-0.175178
-0.216142	-0.0355403	-0.119232	-0.181174	-0.0543274	-0.103506	0.144749	-0.0708752	0.220457	-0.0323757	0.0804758
0.122205	-0.154682	-0.0478039	-0.13251	-0.206644	-0.158501	-0.177488	0.0681441	0.244153	-0.193543	-0.22875
-0.112132	-0.187479	0.355286	0.010009	-0.148738	0.269858	0.0757682	-0.235454	0.682389	-0.121027	-0.224394
0.0239612	-0.0729042	0.224981	-0.0932883	-0.125573	-0.123099	-0.0469193	-0.0385593	-0.053817	-0.119069	-0.0984365
-0.151959	-0.181474	-0.131573	-0.0281032	-0.187821	-0.0107213	0.37349	-0.173926	0.469068	-0.230356	-0.155145
-0.0895233	-0.203665	-0.106244	-0.023223	0.00643686	-0.257097	-0.176138	-0.0557919	0.318494	-0.0684073	-0.142912
0.13716	0.12806	0.26875	0.133689	-0.19752	-0.107732	0.137853	0.0271664	0.405554	-0.262709	-0.166022
-0.207089	0.0201087	0.0521345	0.148399	-0.156209	-0.188966	-0.140147	-0.113076	0.523972	-0.229454	-0.2405
-0.0230194	-0.263064	0.231399	0.191194	-0.0551636	-0.209741	-0.203235	-0.0191459	0.190116	-0.0492351	-0.129272
0.259248	-0.146527	-0.0109543	-0.129836	-0.00526505	-0.0937668	0.319026	-0.0575542	0.205884	-0.163394	-0.0978094
-0.0958437	-0.143628	-0.0101915	-0.0171324	-0.0275307	-0.0855736	0.0268118	-0.195118	0.393307	-0.187927	-0.322362
-0.0910447	-0.105123	-0.0729989	-0.0538918	-0.165609	-0.119789	-0.00967966	-0.26019	0.293396	-0.19778	-0.120596
-0.279132	-0.074163	0.18695	0.165288	-0.0537886	0.0628544	-0.0388024	-0.206115	0.411536	-0.208163	-0.0795744
0.0898453	0.101765	-0.126784	-0.10209	-0.155512	-0.198815	0.128316	-0.244561	0.278439	-0.144924	-0.10047
0.0862268	-0.0380986	0.426464	-0.122556	-0.0830304	0.107434	0.16281	-0.124224	0.387841	-0.142519	-0.182729
-0.116882	0.0595228	0.321153	0.0541676	-0.0033421	0.0835186	-0.263387	-0.0161593	0.316035	-0.0813219	-0.181961
-0.168573	-0.0855298	0.25805	-0.220242	-0.225741	-0.1441	-0.0906256	-0.121176	0.257504	-0.0199908	-0.194303
-0.0942277	-0.0561919	-0.00881022	0.360352	-0.143597	-0.0401557	-0.103755	0.0802549	0.305638	-0.118621	-0.0683565
-0.122534	-0.130435	0.0435216	-0.112293	0.0660394	-0.179929	-0.23687	0.00208303	0.520801	-0.0634786	-0.138813
0.197785	0.138717	0.0513009	-0.0282734	-0.21341	0.133059	0.0783811	-0.0582095	0.286104	-0.118822	-0.0723588
-0.0547314	-0.0787019	0.275782	-0.34121	-0.0597096	-0.200566	-0.0471257	-0.168798	0.622175	-0.17352	-0.19504
-0.174891	-0.111811	-0.0472884	-0.115118	-0.0301372	0.149594	0.166815	-0.0590067	0.113368	0.0211903	-0.195108
-0.178778	-0.0109865	0.288388	-0.049234	-0.0638453	0.104769	-0.166999	-0.11892	0.187106	-0.0657109	-0.218917
-0.054867	-0.0601818	-0.0159848	-0.124058	-0.197945	-0.0471214	-0.0786629	-0.0251712	0.0388742	-0.0759174	0.00152934
-0.0889579	-0.080118	0.0313193	-0.100346	-0.105916	-0.161397	-0.241789	-0.114444	0.137882	0.175344	-0.179752
-0.148546	-0.0799703	0.0165166	-0.0897599	-0.168662	-0.221406	-0.00782575	-0.131851	0.352117	0.165571	-0.143625
-0.128961	-0.00308245	0.290301	0.101794	-0.314918	-0.0656114	-0.0764818	-0.22647	0.218089	-0.0288537	-0.236923
-0.0901737	-0.214575	0.228624	0.065249	-0.150644	-0.159316	-0.10451	-0.130718	-0.0688583	0.0103753	-0.174689
-0.00886501	0.032901	0.0551791	-0.0637569	-0.0704165	-0.142403	0.250658	-0.213613	0.459661	0.163909	-0.184939
-0.173827	-0.253057	0.175691	-0.00631489	-0.174983	-0.169181	-0.0829619	-0.15531	0.543058	0.114126	-0.100992
0.0415978	-0.047668	-0.2248	-0.00342454	-0.0999547	0.048213	-0.0470787	-0.015472	0.507956	-0.095909	-0.201595
-0.0362778	-0.121662	0.15169	0.011617	-0.0868636	0.0731356	-0.130398	-0.246034	0.295054	0.192618	-0.0889418
-0.00167725	-0.0716479	0.263811	-0.0507306	0.022872	0.0542642	-0.0327424	-0.05843	0.114779	0.147606	-0.11068
0.101115	0.065633	0.318588	0.0135507	-0.0356613	-0.152	-0.0322922	0.0209457	0.168091	0.0187551	-0.334231
-0.155579	-0.173508	0.682119	0.124905	-0.101069	-0.140806	-0.0721296	-0.0698472	0.448361	0.319348	-0.212233
-0.29554	0.0401848	-0.0815424	0.187342	-0.0596436	-0.1032	-0.0308811	-0.123379	-0.0338076	0.000317603	-0.0230133
-0.124253	-0.112719	0.173103	-0.0294257	0.0253211	-0.134892	-0.138411	-0.084164	0.270114	0.152948	-0.206874
-0.15236	-0.222091	-0.113485	0.135573	-0.232646	-0.0667562	-0.0232215	-0.273151	0.142582	0.325393	-0.0890847
0.00381548	-0.0238156	0.310207	-0.190081	-0.0284886	-0.103058	-0.110796	-0.120766	0.206606	-0.0234121	-0.142005
-0.0649139	-0.0412444	-0.0660243	-0.0733028	-0.197666	-0.229804	0.0618465	-0.101774	0.615346	0.163201	-0.111876
-0.0595019	-0.0370933	-0.0373456	-0.345722	0.0722528	-0.107269	-0.0127635	-0.174234	0.0646494	0.423122	-0.243776
0.0369838	-0.0326909	0.244531	0.0821963	0.0811411	-0.278282	-0.0271991	0.133087	0.867899	0.219888	-0.187921
-0.266345	-0.00755848	-0.117489	0.0019332	-0.159778	-0.242138	-0.134748	-0.200537	0.0911444	0.382143	-0.101326
0.354338	0.0826288	0.0225751	0.00758493	-0.0628899	-0.0896515	-0.131878	0.00176649	0.308924	0.148823	-0.0441644
-0.084508	-0.0873658	0.0642842	-0.20049	-0.198644	-0.14688	0.136433	-0.200073	0.963094	-0.103269	-0.140068
-0.226424	-0.159709	-0.0637404	-0.0704222	-0.106548	-0.0892549	0.0837578	-0.196363	0.0909206	-0.0988023	0.130336
0.0270957	-0.0188732	-0.172951	0.178794	-0.0140057	-0.128579	0.256238	-0.0162501	0.0847193	-0.0451634	-0.128946
-0.0543967	-0.148267	0.113356	-0.109341	-0.134269	0.0849543	-0.00711679	-0.0995086	0.26022	-0.153207	0.0193112
-0.060875	0.109043	0.0867755	-0.124389	0.00340189	-0.07306	0.167842	-0.140514	0.457103	-0.0405664	0.0724402
-0.23282	-0.0878926	-0.273865	0.301514	-0.084995	-0.22642	0.172547	0.00339617	0.636264	-0.203296	-0.040547
-0.22466	-0.0850474	0.00118967	-0.219033	-0.0486394	-0.268031	-0.171441	0.0689872	0.265675	-0.0565053	-0.134487
-0.229116	0.0905407	0.0542339	-0.0708674	-0.136975	-0.0161641	-0.0482659	0.0594561	0.239253	-0.236262	-0.230763
-0.261495	-0.139203	-0.0701075	-0.17882	-0.115499	-0.0560876	-0.209543	-0.0686807	0.035772	-0.190131	0.426015
-0.14191	0.0155018	-0.102652	-0.170086	-0.123374	-0.0614685	0.0974764	-0.107771	0.209604	-0.108427	0.0227049
-0.0610441	-0.22871	-0.0702156	0.0720519	-0.219425	-0.170913	0.0369206	-0.0812536	0.0688219	-0.0686442	0.0701653
-0.00159261	-0.0707119	0.111554	-0.216174	0.0134155	-0.244645	-0.128614	-0.0647492	0.211652	-0.086484	0.172135
-0.100934	-0.00223388	-0.0281292	0.0366202	0.00970017	0.219019	-0.00772201	-0.187157	0.701087	-0.124327	-0.142109
0.310986	-0.124856	-0.100025	0.202604	-0.312198	0.0256574	0.151501	-0.122956	0.824716	0.256841	-0.259715
0.0415632	-0.0690777	-0.0782523	-0.0783163	-0.249649	-0.0770394	-0.0194268	-0.132811	0.252594	-0.136146	-0.212452
-0.151238	-0.0411695	0.0381494	0.0567642	0.0427389	-0.0630917	-0.0606701	-0.132996	0.16889	-0.130057	-0.254236
-0.0299098	-0.120364	-0.081435	0.038974	-0.298182	-0.248797	0.0562001	-0.0835448	0.403603	-0.203982	-0.0220327
-0.0849877	0.0860218	-0.0668414	-0.0850236	-0.113853	-0.164201	-0.129265	-0.189621	0.357216	0.0315141	-0.337513
0.224056	-0.105516	-0.0181603	-0.0988786	0.0553747	-0.0542482	-0.104852	0.0219288	0.280355	0.0348154	-0.196099
-0.125002	-0.0382175	-0.0290793	-0.0315734	-0.0424181	0.0893483	-0.0274061	0.411882	0.311004	-0.045584	-0.218312
-0.144732	0.000944072	-0.253058	-0.146565	-0.211362	0.00143825	0.0887331	-0.151815	0.588134	-0.132746
-0.109486	-0.0565412	0.00786703	0.711698	-0.218712	0.0853574	-0.055115	-0.115896	0.693992	0.0437326
-0.235658	0.0507575	0.0204223	-0.147291	0.000729432	0.0616116	-0.153926	-0.254979	0.995198	-0.211449
-0.117009	-0.0499373	0.236393	-0.128943	-0.180371	0.0786299	0.135584	-0.0421702	0.666008	0.0191463
0.0346133	-0.0778858	0.054405	-0.0455563	-0.107761	-0.109179	-0.18376	-0.0445686	0.378132	0.0221327
-0.10916	-0.263035	0.148326	0.101691	-0.128875	-0.0350601	-0.227084	0.0545026	0.616311	-0.169353
0.0712207	-0.112407	0.0153286	-0.0897623	0.0458654	-0.0966804	-0.0693073	0.0874635	0.640614	-0.179204
-0.17989	-0.0642293	0.110234	0.386538	-0.0290528	0.0149496	-0.201717	0.0268946	0.545377	-0.00020193
-0.130888	0.00654236	-0.0883999	-0.169326	0.0226887	-0.0874381	-0.0776685	-0.160821	0.62285	-0.218667
0.116161	-0.315633	-0.185314	-0.118256	-0.154636	0.0344412	-0.0891447	0.0168018	0.322672	-0.252151
-0.179749	-0.0543083	0.0675413	-0.132231	-0.129827	-0.120207	0.628291	0.175461	0.688324	-0.0688929
-0.0364875	0.343061	-0.197281	-0.0688848	-0.129473	0.0236	-0.124666	-0.172562	0.338391	-0.220566
-0.209234	-0.0308619	-0.0843919	0.0895603	-0.184077	0.156731	0.0707286	-0.0253689	0.937555	-0.259676
0.0393429	0.0256289	-0.0223367	0.229615	-0.13663	-0.000571997	-0.10691	0.129661	0.975155	-0.0692343
-0.179515	-0.106604	0.187198	0.0311642	-0.107303	0.043466	-0.0637643	-0.157066	0.406673	-0.0547503
-0.0833633	-0.187134	-0.109041	-0.158174	-0.0909792	-0.174154	0.0561999	-0.137449	0.54081	-0.00248062
-0.164017	-0.188778	-0.123915	-0.169642	-0.167813	-0.115907	0.23108	-0.0266067	0.496775	-0.113749
-0.206233	0.0373289	-0.136581	-0.0822484	-0.207024	-0.0565331	-0.219883	-0.0848682	0.352848	-0.211736
-0.0297356	-0.198071	0.214716	0.0546791	-0.301271	0.0428965	0.157312	-0.170722	0.827928	-0.0737829
0.0287832	0.105401	-0.250346	-0.139377	-0.135084	0.198086	-0.210203	-0.0252513	0.762497	-0.169691
0.223582	0.0131064	-0.153927	-0.11334	-0.0491604	-0.25208	-0.0349909	0.256209	0.409478	-0.0146202
0.0956752	0.106726	0.00773698	0.0115667	-0.199027	0.355509	0.0690276	0.47091	0.414153	-0.131888
-0.0878147	-0.183698	-0.10554	0.0449421	-0.155192	-0.139885	-0.186398	-0.219076	0.317744	-0.101509
0.228925	-0.218676	-0.126676	0.178591	-0.206773	-0.043935	-0.0749334	-0.0448961	0.697541	-0.120975
-0.00379686	0.106997	0.019384	0.00440916	-0.0221923	0.0263443	-0.0529235	-0.127202	0.424836	-0.0805137
0.0571654	-0.298896	-0.165287	-0.0816907	-0.0588233	-0.155941	0.0159087	-0.175915	0.359188	-0.014997
0.13328	-0.0615951	-0.092277	-0.169423	-0.220999	-0.228716	-0.13734	0.419995	0.516606	-0.131747
-0.182544	-0.00372076	-0.195303	-0.0408833	0.0245378	0.00505342	-0.209116	0.162286	0.453236	-0.30414
-0.195394	-0.117442	-0.0755313	-0.0289368	0.0702761	-0.135165	-0.0830381	-0.270594	1.05643	-0.231
0.315726	-0.0235908	-0.0562775	0.293286	0.0479697	-0.0194144	-0.0773571	-0.0885115	0.631479	-0.212231
-0.0949038	-0.0807924	-0.125573	-0.154832	-0.0441389	0.0525482	-0.0200173	-0.0921162	0.580274	-0.273286
-0.129379	-0.0743988	-0.118897	0.0469439	-0.196731	-0.105593	-0.0566032	-0.193217	0.521768	-0.0419331
0.114926	-0.0174259	-0.0225052	-0.101314	-0.181135	-0.0812224	-0.265705	-0.235549	0.723579	-0.146095
0.0463758	0.0523356	-0.189016	-0.0205542	-0.0928941	-0.0582316	-0.22279	-0.00340478	0.901847	-0.194428
0.0896066	-0.25891	-0.0891978	-0.0167075	-0.0549413	0.140558	-0.138825	-0.2048	0.590993	-0.175432
-0.102891	0.254106	-0.0809701	0.00987835	-0.139355	-0.138966	-0.109251	-0.21409	0.543003	-0.172398
0.0139167	-0.0141892	-0.228885	-0.13109	-0.0591188	-0.0121296	-0.217752	0.132387	0.580679	-0.218741
-0.0548654	0.215428	0.0953937	-0.0690916	-0.0564136	0.061621	-0.129678	-0.329708	0.60248	-0.0755173
0.0859436	-0.0625213	0.217836	0.283244	-0.19201	0.0214997	-0.124308	-0.0657827	0.587147	-0.108177
0.0211257	0.0557761	-0.0583221	-0.136984	0.0791332	0.0766271	-0.0981784	-0.291992	0.351054	-0.186998
-0.102767	-0.0659661	-0.0202306	-0.0044667	-0.0166399	0.00230754	-0.25835	-0.249152	0.476708	0.0246011
0.0443	0.0417845	0.00789677	-0.0740946	-0.314303	-0.0761063	-0.0648884	-0.0961974	0.600954	-0.24869
-0.211323	0.0949909	0.00876305	0.219145	-0.0337901	0.256822	-0.126634	-0.229402	0.526597	-0.157662
-0.138135	-0.114118	-0.247929	0.00980989	-0.221667	-0.0817645	-0.102125	-0.209808	0.679885	-0.218537
-0.253446	-0.107337	0.000865807	-0.12614	-0.296384	-0.115532	0.0547676	-0.142843	0.713316	-0.15268
0.000200717	-0.17111	-0.175968	-0.243803	-0.213668	0.0445799	-0.217208	-0.274239	0.595509	-0.0458441
0.0665005	-0.0765672	0.152255	-0.0619582	0.0305229	0.0937735	-0.00528146	-0.170997	0.712741	-0.11364
-0.252885	-0.255951	0.236094	-0.00543555	-0.0325827	-0.0548735	-0.150072	-0.127371	0.394708	-0.296772
0.0952848	-0.0140315	0.0606086	-0.0196057	0.0576044	-0.0954131	-0.108761	-0.0901077	0.970112	-0.0920551
0.246609	-0.125904	0.000136675	-0.0893195	-0.0985839	-0.171317	-0.129319	-0.163224	0.636517	-0.195853
-0.0917546	-0.14893	-0.12252	-0.147722	0.0285032	0.109397	0.015421	-0.233461	0.70783	-0.149806
-0.221303	0.0393254	0.0102127	0.0790173	-0.181906	-0.232413	-0.0656043	-0.0932048	0.477487	-0.00787847
0.0176209	0.0538429	-0.190002	-0.031269	-0.107299	-0.137547	0.0274567	-0.174877	0.542991	-0.144701
-0.0990742	-0.0969749	0.176952	-0.139733	-0.0605192	-0.161363	-0.00335869	-0.207688	0.353816	-0.197496
-0.116711	-0.163299	-0.171714	0.18479	-0.157985	-0.153739	0.314188	-0.0699115	0.377202	-0.161162
-0.163154	0.0395432	0.00761092	-0.215419	-0.154804	-0.111654	-0.123825	0.0751139	0.462031	-0.282751
-0.229723	-0.00062744	0.131183	-0.243433	-0.199378	-0.0500915	-0.0473597	-0.282248	0.435148	-0.170065
-0.303215	0.0133413	-0.271372	-0.131384	-0.225789	0.135504	0.089286	-0.299186	0.87682	-0.0418738
0.116181	0.283936	-0.0989949	0.0582678	-0.0678775	0.0628434	-0.0718533	-0.147163	0.554188	-0.0891014
-0.254542	-0.165576	-0.193636	-0.0390237	-0.0717269	-0.112197	-0.0777582	-0.277784	1.03324	-0.21214
0.0370067	-0.0055023	0.25663	-0.22839	-0.124781	-0.164974	-0.249341	0.0167134	0.330812	-0.0427998
-0.104369	-0.0924506	-0.00638614	-0.0523939	-0.10035	0.0252502	-0.0263698	-0.0963568	0.803884	-0.214549
-0.197648	0.00801769	-0.231312	0.312244	-0.157465	-0.116449	-0.113719	-0.104946	0.611881	-0.220492
-0.110767	0.00926845	0.152746	0.155966	0.0858036	-0.019152	-0.103601	-0.1906	0.478836	-0.128853
-0.263917	-0.0165483	0.152051	-0.0526138	-0.133976	-0.190699	-0.107959	-0.133137	0.452007	-0.28801
-0.0916637	0.0668066	-0.047181	0.00210134	-0.0695227	0.186873	0.178307	-0.252327	0.489117	0.0841994
-0.293286	-0.000657176	-0.188111	0.0175853	-0.227147	0.184252	-0.174593	-0.144523	0.361345	-0.218305
-0.107603	-0.00871075	0.0864705	-0.136597	-0.139953	-0.0198391	-0.0877075	-0.139216	0.544765	-0.203675
0.0279687	-0.187209	-0.264564	-0.151346	-0.037942	-0.102289	-0.133278	-0.146702	0.603484	-0.198955
-0.116027	-0.039294	0.25222	0.147055	-0.191816	-0.244584	-0.0984304	-0.105984	0.375292	-0.227058
-0.241444	0.122877	-0.0407357	0.0953158	-0.0506469	0.0156081	-0.232484	-0.0985793	0.925092	-0.155128
-0.0206757	-0.133261	-0.177183	-0.196939	-0.115771	-0.143779	-0.24496	-0.19807	0.840875	-0.195713
0.0677224	-0.079486	-0.131262	0.1822	-0.256889	-0.0581512	-0.0544151	-0.152459	1.00973	-0.120333
-0.236418	0.05964	-0.0735154	0.177572	-0.0359782	-0.199527	-0.157982	-0.163542	0.665028	-0.040279
-0.10449	0.00320319	0.306284	0.486376	-0.204277	0.0381557	-0.191972	-0.104954	0.743078	-0.022072
-0.0820561	-0.0598283	0.0885332	-0.0832035	-0.264234	-0.0972024	-0.0430566	-0.139388	0.392754	-0.110831
0.205278	-0.00981548	0.0794354	-0.257631	-0.174756	-0.210884	-0.126794	-0.235251	0.630328	-0.25472
-0.214886	-0.0627335	-0.243966	-0.0804694	-0.180958	-0.213282	-0.117935	-0.160944	0.559146	-0.163763
0.0886337	-0.171166	-0.0283341	-0.137847	-0.248514	0.150131	-0.0921531	0.00115659	1.43579	-0.27596
0.17121	-0.0278694	-0.180708	-0.0856788	0.0463457	-0.220702	-0.204482	-0.188195	0.59248	-0.158312
0.0809298	-0.0474186	0.0430392	-0.0513601	0.0646305	-0.0150482	0.0629731	-0.15856	0.376288	-0.278823
-0.0126204	-0.0548837	-0.0385382	-0.159384	-0.156686	-0.068963	-0.112503	-0.29785	0.38748	-0.036053
-0.152359	-0.136264	0.0535911	-0.0947476	-0.141106	-0.145481	-0.103292	-0.0263178	0.91792	-0.0370382
-0.124701	-0.133568	-0.285381	0.207061	-0.174821	-0.203245	-0.077473	-0.269171	1.23801	-0.225413
-0.171329	-0.120321	-0.100651	0.00997269	-0.0716524	-0.107913	-0.131431	-0.0669491	0.453844	-0.0544194
-0.189312	-0.0230125	-0.00380942	-0.0384323	-0.340195	-0.224126	-0.218232	-0.244869	0.571563	-0.0475668
0.109803	0.0383043	0.105885	-0.115711	-0.17271	-0.18576	-0.00790341	-0.153673	0.358486	0.17868
0.0994506	0.235313	-0.184512	-0.146747	-0.239219	0.152639	-0.0274448	-0.133579	1.85316	-0.199227
-0.106283	-0.140501	-0.155044	0.195934	-0.273686	-0.112231	0.252356	-0.0149108	0.412125	-0.126349
-0.0245142	-0.0130006	-0.157094	-0.0619737	-0.182233	-0.140869	-0.115566	-0.26594	0.547528	-0.231484
-0.0612228	0.00216752	-0.149089	-0.196247	-0.0986524	-0.153325	-0.229226	-0.0685042	1.8596	-0.147008
-0.0305551	-0.0318592	-0.182614	-0.0373822	-0.131926	-0.178491	0.0933214	-0.306372	0.606109	-0.15692
0.187256	-0.108234	-0.0964532	-0.198206	-0.0390852	-0.027866	0.0730522	-0.294423	0.92946	-0.134901
-0.0780946	-0.317588	-0.0317322	-0.0231443	-0.0139715	-0.235452	0.246089	0.0834732	0.325133	-0.2614
-0.199707	-0.0353765	-0.148594	0.00872565	-0.0574128	-0.020188	-0.217064	-0.167403	1.09458	-0.226309
0.143774	-0.155571	-0.217826	0.0454016	-0.0721019	0.272497	-0.00968168	-0.170182	0.795144	0.000100602
0.228014	0.0514996	-0.154618	-0.0660909	-0.0398895	0.00758157	-0.0881518	-0.204336	0.504939	-0.1182
-0.187663	-0.0535409	-0.0655682	0.0849273	-0.170651	0.0806157	-0.130589	-0.0819157	0.572296	-0.249112
0.109752	-0.138451	-0.0815091	0.176572	-0.319345	0.147829	-0.230189	-0.278006	0.368759	-0.179689
0.0147243	0.0664905	0.0435545	-0.0472963	-0.218469	-0.0815549	-0.203623	-0.0764921	0.759397	-0.00723803
0.205338	0.00197653	0.00427024	-0.207944	-0.151238	-0.0785966	-0.109747	-0.106223	0.331258	-0.080041
-0.272475	0.0142592	0.00244634	-0.225923	-0.109696	0.0591138	-0.120279	-0.0674379	0.426687	-0.154762
0.052854	-0.0585079	-0.0963687	0.0127301	-0.152739	0.0637075	-0.130744	-0.204299	1.31329	-0.0116431
-0.11238	-0.198274	-0.202069	-0.0163795	-0.145755	-0.0196275	-0.0310116	0.0101917	0.248695	-0.193783
-0.153191	0.0748676	0.220035	-0.169758	-0.151152	-0.169775	-0.0599567	-0.164814	0.526336	0.0446259
-0.175765	-0.0664002	-0.0676553	-0.134881	-0.00145835	-0.0994524	-0.0966281	-0.0227876	0.419372	-0.106331
-0.128877	0.128939	0.0512772	-0.222443	-0.153381	-0.00753307	-0.00882615	-0.24072	0.454003	-0.199911
0.143272	-0.125577	-0.16574	0.00492812	-0.118862	-0.138343	0.000181319	0.0432225	0.518197	-0.162593
0.00479217	0.0254694	-0.301255	-0.230605	-0.0273005	-0.156013	-0.00164088	-0.207799	0.738065	-0.192972
-0.0487102	-0.117453	-0.126798	-0.130066	-0.108782	0.0463415	-0.274348	-0.125968	0.487676	-0.197535
-0.194404	-0.057521	-0.0066053	0.0721097	0.0173388	-0.226458	-0.119606	-0.274025	0.304841	-0.163328
0.0283152	-0.125423	-0.187676	0.112462	-0.132565	-0.206824	-0.00418713	-0.146655	0.806111	-0.175448
0.0667094	-0.0999445	-0.184112	-0.1445	-0.136833	-0.0827518	0.57322	-0.223415	0.603239	-0.218397
-0.129543	0.0686929	-0.0466476	0.122141	-0.236487	-0.104765	-0.00283977	-0.175714	0.184964	-0.121961
-0.119838	-0.216874	-0.239994	0.0271665	-0.146881	-0.0646327	0.0517426	-0.22048	0.526936	-0.242102
-0.0469027	-0.124565	-0.0212298	-0.0563415	-0.203696	0.146516	-0.108591	-0.255399	0.421875	-0.0506006
-0.0417735	0.0835581	-0.0648165	-0.198104	-0.0744821	0.00631947	-0.174593	-0.233513	0.41064	-0.262386
-0.227696	0.193146	0.0692293	-0.198049	-0.151537	-0.062929	-0.0157707	-0.21298	0.882314	-0.195603
-0.0876969	-0.224653	0.146621	-0.0230925	-0.100473	-0.067065	-0.0115829	-0.197342	0.465447	-0.197076
-0.170088	0.000737608	-0.0733128	-0.0226304	-0.195698	-0.164643	-0.00148298	-0.221053	1.09474	-0.151578
-0.140978	-0.0762143	-0.163247	0.0592547	-0.0428326	-0.053343	-0.121968	-0.112073	0.547698	0.00428982
-0.153814	0.153296	-0.0348697	-0.214009	-0.0231118	0.0242284	0.0875895	-0.124126	0.549062	-0.26051
-0.112842	-0.0352782	-0.0240082	-0.181478	-0.0962772	-0.081593	0.0816846	-0.229184	0.492238	-0.25568
0.0118509	-0.141685	-0.0234847	0.0491959	-0.0108461	-0.0428178	-0.157428	-0.242706	0.51429	-0.165095
-0.0923699	-0.0539899	-0.0743272	0.159258	0.0613529	-0.172261	-0.0652673	-0.127206	0.798393	-0.240445
0.0655015	-0.093181	-0.0483688	0.171419	-0.141886	0.0536026	-0.0976118	-0.192825	0.835501	-0.177129
-0.195199	-0.0325822	-0.255913	-0.0621763	-0.0771973	-0.0701394	-0.0280785	-0.123874	0.348216	-0.235619
0.0741441	0.0582568	0.0600176	-0.0564968	-0.0915225	-0.197314	-0.0676577	-0.324503	0.775145	-0.111248
-0.208666	-0.240508	-0.0873402	0.0208882	0.034033	-0.21421	0.112817	-0.270295	0.751369	-0.203757
0.0428327	-0.0735638	0.0535133	-0.221554	-0.111558	-0.0987722	-0.194379	-0.264139	0.411909	-0.243645
-0.13351	-0.219564	0.0317375	0.112347	-0.0932111	0.0244956	-0.0642971	-0.172775	0.775679	-0.181768
-0.0997299	-0.0945349	0.0253236	-0.0295921	-0.0611381	-0.0817299	-0.189459	-0.297788	0.482539	-0.0868355
-0.0761977	-0.163825	-0.0867918	0.0449197	-0.199532	-0.208218	-0.0802919	-0.279522	0.840776	-0.239593
-0.0180806	0.00484047	-0.00182756	-0.116061	-0.0528301	-0.124744	-0.286662	0.0166054	0.769318	-0.225829
0.0467039	-0.205288	-0.0478169	-0.329389	-0.145042	-0.0356922	-0.228655	-0.224294	0.505105	-0.194473
-0.0252045	-0.224836	-0.098695	-0.0201463	-0.0372074	-0.260548	-0.216373	-0.206016	0.61076	-0.0964659
0.100532	0.0955817	-0.179594	-0.0870889	-0.0105028	-0.00625582	0.0123463	-0.271386	0.726359	0.019904
0.0448743	0.0350022	-0.112134	-0.0897011	-0.0854241	-0.00399561	-0.21531	-0.10568	1.26072	-0.173238
-0.156787	-0.0816049	-0.153981	-0.204168	-0.0814189	-0.143938	0.0203954	-0.148158	0.721027	-0.231508
0.162707	-0.0454203	0.0290352	0.0834556	-0.0839601	-0.157904	-0.0894525	-0.116188	0.63224	-0.16464
0.202115	-0.095393	0.0415223	0.293122	-0.296752	-0.123036	-0.118436	-0.185388	0.487779	-0.248008
-0.293253	-0.132711	-0.217786	0.026303	0.0261325	-0.0590402	0.0650374	-0.0584885	0.439481	-0.242607
0.0259738	-0.161507	-0.218214	0.24394	-0.0638733	-0.0902119	-0.0751725	0.0416947	0.711086	-0.225956
-0.0652657	-0.31186	-0.0180906	-0.239728	-0.0768209	-0.0036967	-0.160298	-0.24381	0.527097	-0.378667
0.143938	-0.0609544	-0.0445285	-0.195523	-0.251319	-0.208475	-0.17533	-0.22408	0.596387	-0.188041
0.050557	0.196581	0.0668464	-0.0269989	-0.00390126	-0.0871465	-0.173815	-0.294284	0.531093	-0.171649
-0.112946	-0.100135	0.0636467	-0.0613087	-0.254012	-0.0762578	-0.211468	-0.277604	0.489613	-0.108898
-0.259852	-0.318043	-0.128958	-0.0442283	-0.0922968	-0.0845685	-0.106915	-0.112443	1.13791	-0.192721
-0.0747189	0.0274363	0.0342614	-0.124817	-0.235925	0.0325933	-0.082096	-0.107035	0.203547	-0.187255
-0.0102625	-0.201541	-0.00138845	-0.234434	-0.221081	0.195715	-0.189913	-0.230586	0.442424	-0.207166
-0.11112	-0.240914	-0.0834607	-0.252681	-0.0590125	0.0606279	-0.207428	-0.250528	0.338816	-0.0498969
-0.222509	-0.0802597	-0.00963825	-0.118551	-0.0611737	-0.120425	-0.13044	-0.183333	0.644765	-0.234951
-0.246546	-0.0292058	-0.0162057	-0.032209	-0.206072	-0.166376	-0.229854	-0.182888	0.487682	-0.0565109
-0.0858452	0.117161	-0.239468	-0.061642	-0.231146	-0.103812	-0.206983	-0.182235	1.63753	-0.0870652
-0.253521	0.000381292	0.0588187	0.0539237	-0.114413	-0.144183	-0.245333	-0.263299	0.65737	-0.166367
-0.263158	0.0332621	-0.189711	0.00469186	-0.216032	-0.128276	0.0506594	-0.290588	0.8928	-0.12315
-0.111727	0.202838	-0.0866098	-0.0264255	-0.138204	-0.10539	0.0262748	-0.302846	1.65901	-0.177151
-0.0237346	0.0301647	-0.0386196	-0.252639	-0.219786	-0.196423	-0.221127	-0.0902739	0.51553	-0.0823258
-0.301756	-0.0301752	0.0828137	-0.217217	-0.00932948	-0.100372	0.0906919	-0.245809	0.531396	-0.150853
-0.125705	0.03756	-0.0255834	-0.118636	-0.0363194	-0.108587	0.0657125	-0.0424052	0.837299	-0.195588
-0.0466965	-0.100061	-0.211554	-0.0601118	-0.289597	0.0766118	-0.217839	-0.155647	0.541857	-0.143114
-0.00516687	0.0960509	0.073176	-0.0886054	-0.201943	-0.173815	-0.0871212	-0.156474	0.47141	-0.135858
0.149424	0.05647	-0.000430443	-0.118608	-0.0780153	-0.150642	-0.0880941	-0.0734292	0.532203	-0.167299
-0.146937	0.0485016	-0.0903111	-0.00560149	-0.203084	0.58862	-0.127795	-0.129508	0.585707	-0.233444
-0.136041	0.0742491	-0.144988	-0.124699	-0.210146	-0.00164916	-0.055946	-0.204941	0.219026	-0.275748
-0.148637	0.21872	-0.17595	-0.203162	-0.122656	0.428943	-0.19724	-0.208475	0.471426	-0.257972
-0.0490891	0.468424	-0.0632273	-0.101689	-0.141566	0.440215	-0.10064	-0.156048	0.55478	-0.303829
0.144898	0.209257	-0.126603	-0.133512	-0.101147	0.183368	-0.0915721	-0.296949	0.526512	-0.189567
-0.0878437	-0.0758975	-0.0969935	-0.31674	-0.080442	0.0544284	-0.0845321	-0.030733	0.22614	-0.262445
-0.20638	0.278218	0.0801312	0.193788	-0.152339	0.115428	-0.196342	-0.327224	0.333566	-0.265867
-0.189947	-0.00954351	-0.0518572	-0.132308	-0.122937	0.727758	-0.0300599	-0.309975	0.345077	-0.15885
-0.10632	0.311766	-0.0618884	-0.12481	-0.0868872	0.46911	-0.0538964	-0.0950444	0.0756806	-0.227422
-0.0393794	0.00385386	-0.132993	-0.0408562	-0.0992282	0.361009	-0.130456	-0.0174723	0.839483	-0.0538939
-0.141572	0.059265	0.189499	-0.175249	-0.205294	0.433714	-0.12609	-0.26079	0.121359	-0.099706
-0.0620141	0.0154489	-0.259957	-0.0784862	-0.0826492	0.457889	-0.112294	-0.243166	0.618049	-0.127606
-0.156841	-0.200788	-0.260649	-0.149188	-0.180038	0.492833	-0.0888974	-0.241273	1.14814	-0.065195
-0.0345713	-0.0533569	-0.119323	-0.071143	-0.0827283	0.110804	-0.00296503	-0.126196	0.570414	-0.172026
-0.077073	-0.237488	-0.10584	-0.116915	-0.159342	0.217592	0.147747	-0.299751	-0.121932	0.544183
-0.074749	-0.0651012	0.15281	-0.185644	-0.165185	0.191959	-0.135313	-0.0747293	0.149493	0.596669
-0.148675	0.0450074	0.0346148	-0.239149	-0.133884	-0.0408458	-0.138176	-0.124995	1.01711	0.592249
-0.181106	0.0442277	-0.06154	-0.0310125	0.230263	0.248172	0.0557007	-0.148948	0.191898	0.250039
-0.184318	-0.149652	-0.201189	-0.182666	0.0506472	0.415999	-0.0607664	-0.122583	0.174323	-0.0540818
0.250715	0.149637	-0.0932565	0.0634114	-0.287765	0.11189	0.116893	-0.0731719	0.194593	0.242891
-0.0250789	-0.188951	-0.122661	-0.157475	-0.101302	0.39214	-0.0185366	-0.258001	1.24122	0.0297166
0.358355	0.0317878	0.0972879	0.0174877	-0.220047	0.538569	0.00317879	-0.0531932	0.290046	0.0188476
0.0814505	-0.0545812	0.0620396	-0.244356	-0.186898	0.218188	0.0420736	-0.156642	0.551114	0.195389
0.173835	0.0521986	-0.133119	0.000957343	0.0255257	0.179495	-0.110946	-0.0953327	0.261766	0.181774
-0.216878	-0.11612	0.0382478	-0.0571591	0.122064	0.552988	-0.232005	-0.189883	0.239469	0.105393
0.0106834	-0.194879	-0.145869	-0.071515	-0.0614953	0.764405	-0.0278198	-0.208408	0.209624	0.0932899
-0.122683	-0.115955	0.0773359	0.469965	-0.0252573	0.186029	-0.26138	-0.116479	0.0360319	0.219754
0.0378824	0.205091	-0.0589105	-0.253925	-0.0140285	0.511306	0.152723	-0.134315	0.0328511	0.0770668
-0.204088	-0.0569612	-0.161867	0.197852	-0.237652	-0.0793837	0.0114355	-0.243058	0.133334	0.508553
-0.0467025	0.0081843	-0.0638717	-0.181202	-0.243525	0.151272	-0.112843	-0.236557	0.0433946	0.452684
-0.1557	0.224922	-0.119954	-0.185101	-0.165199	0.127299	0.0320193	-0.0081481	0.300151	0.0948915
-0.0301325	-0.173615	-0.139174	0.0289128	-0.241101	0.233018	-0.137515	-0.175606	-0.0707467	0.217297
-0.254598	-0.00261744	0.0843551	-0.200853	-0.096844	0.625178	-0.124877	-0.119115	0.321769	0.24963
-0.0153979	0.0341854	0.0945866	-0.0377682	-0.0569275	0.146981	-0.0297801	-0.182189	0.103066	0.26557
-0.00670259	0.130965	-0.0557883	-0.0077112	-0.174366	-0.124911	0.046078	0.00203013	0.323403	-0.0304394
-0.162162	0.0689432	-0.0137082	-0.0380634	0.0900994	0.507153	-0.0355769	-0.178944	0.0278498	0.123373
0.134871	-0.0538608	0.0423883	-0.118641	-0.105269	0.00950632	-0.155832	-0.178897	0.594072	0.362846
0.0703388	0.0404179	-0.142131	-0.256768	-0.15368	0.247456	-0.20306	-0.211438	0.270375	0.109481
0.104831	-0.175615	-0.0312306	-0.159332	-0.0709975	0.319522	-0.147968	-0.175433	0.298381	0.304561
0.129595	0.164101	-0.0637403	-0.213935	-0.088707	0.221386	-0.235499	-0.158695	0.31405	0.280286
-0.211765	0.0210104	-0.127127	-0.0895047	-0.178654	-0.121283	0.0676378	-0.0302045	-0.0630075	0.309732
-0.0416999	-0.227094	-0.0405714	-0.0307421	-0.028469	0.553707	-0.0262807	0.00879356	0.188306	0.0713443
-0.0844421	-0.0259953	-0.0361055	-0.280788	-0.227407	0.440757	-0.230983	-0.0762672	0.759804	0.159453
0.0568323	-0.0341378	-0.0958331	-0.186768	-0.133109	0.245691	0.339643	-0.0959528	0.302617	0.0158653
-0.098437	0.204803	0.184648	-0.179026	-0.181766	0.41295	-0.00461636	-0.172534	0.211624	0.155956
0.0992742	0.187891	-0.113129	-0.0569905	-0.0626087	0.579422	0.199976	-0.0937677	0.238284	0.20829
0.198384	0.18708	0.0277904	-0.213222	0.325804	0.433806	0.0848529	-0.202542	0.680893	0.174235
-0.251453	-0.0534554	-0.200253	-0.00222342	0.0520956	0.175253	0.022859	-0.240545	0.492107	0.154644
-0.0642643	0.0662329	-0.0518386	-0.193769	0.287974	0.59811	0.341657	-0.237249	0.557938	0.150826
0.0630063	-0.0497328	0.0189591	-0.256206	-0.0401756	0.237403	0.261837	-0.177025	0.770809	0.343033
-0.0835436	-0.0827506	0.0139565	-0.11763	0.371619	0.334341	0.421508	-0.111302	1.06533	0.219534
-0.197928	-0.144893	0.042581	-0.257776	0.0297804	0.781235	0.555473	-0.180411	0.227861	0.36132
0.0313323	0.0620098	-0.0159998	-0.132532	0.152182	0.087533	0.33867	-0.101198	0.814544	0.0292241
-0.107126	-0.105194	-0.328506	-0.217876	-0.123585	0.4825	0.536505	0.00130653	0.753843	0.362717
0.0210832	0.041668	-0.0729099	-0.211552	0.12759	0.60932	0.130486	-0.201762	0.36673	0.592509
0.182045	-0.210557	-0.211585	-0.189937	0.150699	0.335923	-0.0785381	-0.163941	0.20345	0.374632
-0.0438695	-0.0879304	-0.0376218	-0.283348	0.323777	0.275873	0.378626	-0.143812	0.505425	-0.158588
0.118855	0.126037	-0.267246	-0.18318	0.22227	0.0959973	-0.211116	-0.0630427	0.888044	-0.233707
0.158181	0.0285836	-0.0921873	-0.046042	0.093689	0.147492	0.351569	-0.257189	0.182636	-0.136616
-0.184072	0.142532	-0.0721832	-0.184653	0.0461591	0.374182	0.322797	-0.114284	0.271736	-0.238249
0.0283781	0.2975	0.00669728	-0.00676412	-0.0544855	0.371257	0.419195	-0.0954413	0.489005	-0.156874
0.168479	-0.0667279	-0.099066	-0.0940647	0.000845706	-0.0252311	0.175319	-0.144076	0.676884	-0.205006
0.00741785	0.131962	-0.00934579	-0.103083	0.180315	0.465791	0.156096	-0.214247	0.385661	-0.120698
-0.0439219	0.191018	-0.0554625	-0.332746	0.316183	0.254784	0.567681	-0.190155	0.282959	-0.24669
0.00275921	-0.183654	-0.067303	-0.0505762	0.107692	0.316644	0.320639	-0.0938499	0.357722	-0.0960591
-0.0623116	0.100619	-0.10704	-0.107451	-0.0441735	0.452747	0.336559	-0.137824	0.335701	-0.103506
0.0557841	-0.0807967	-0.0818225	-0.158567	0.0324478	0.0640052	0.317866	-0.105188	0.410103	-0.110751
-0.148258	0.0233237	0.0354343	-0.0957201	0.133624	0.506243	0.199721	-0.222825	0.611516	0.00459076
-0.0499291	0.182007	-0.161166	-0.124721	-0.11965	0.215127	0.579128	-0.258431	0.24626	-0.186877
0.165253	-0.0277528	-0.127745	-0.179341	0.070548	0.069977	0.270439	-0.164959	0.528317	-0.0528667
0.0740416	-0.0259427	0.0378075	0.106167	0.107679	0.15714	0.161474	-0.120673	-0.00396656	-0.220034
0.129117	0.214451	-0.26549	-0.212758	0.227365	0.539633	0.140327	-0.249237	1.04472	-0.19149
-0.0471099	0.0523594	-0.0431531	-0.215892	-0.123287	0.247904	0.203818	-0.271331	0.520159	-0.203576
-0.172912	0.0432668	-0.122196	-0.00683851	0.178903	0.275846	0.12847	-0.104653	0.146938	-0.174739
0.156492	0.143873	-0.229755	0.0527615	0.293576	0.565524	0.035948	-0.245192	0.617064	-0.33534
0.196427	0.0821484	0.00397879	-0.215251	-0.175922	0.573079	0.496565	-0.271026	0.728509	-0.242775
-0.171338	-0.133358	-0.0377136	-0.0871941	0.127764	0.267641	0.55947	-0.25917	0.301125	0.159136
0.171167	0.26791	-0.135365	-0.16092	-0.0777942	0.0382503	0.325246	-0.179577	0.47787	-0.098499
-0.109949	0.342353	-0.164438	-0.220205	0.0277109	-0.110836	0.286691	-0.164545	0.353839	0.0200264
0.341537	-0.0231922	-0.0911464	-0.193291	-0.0275228	0.0685282	0.388535	-0.13908	0.190447	-0.224146
-0.0562134	0.0955322	0.0243151	-0.149078	-0.0133271	-0.0544348	0.27636	-0.306948	0.660277	-0.0965061
0.273626	-0.122628	-0.14257	0.0073922	-0.19961	-0.0720637	-0.0288886	-0.130515	0.34063	-0.218387
-0.00753973	0.0498948	-0.00945062	-0.213471	0.254562	-0.113191	0.571718	-0.120199	-0.0311689	-0.0889135
0.0308401	0.202858	0.0103026	-0.261669	-0.127167	0.0458717	-0.00592504	-0.191031	0.115304	-0.0221074
0.129091	-0.0385369	0.0733474	-0.137906	0.15071	-0.0338341	0.47528	-0.166953	0.374371	-0.220949
0.12463	0.315154	0.239274	-0.0747043	-0.00740933	-0.0828062	0.298949	-0.179959	0.107867	-0.164851
0.401831	-0.102798	0.181735	-0.176487	-0.136668	0.0578862	0.388541	-0.105762	0.439136	-0.17931
-0.213029	0.0057717	-0.0316874	-0.296727	0.286558	-0.197412	0.45789	-0.136223	0.869819	-0.114907
0.0471395	-0.133117	-0.0584024	0.0201578	0.159911	-0.14307	0.311262	-0.270325	0.220027	-0.262264
-0.0245742	-0.00568538	-0.0594452	-0.166257	-0.0390613	0.105065	-0.234786	-0.28866	0.726145	-0.090119
0.0438635	0.0904854	-0.0161046	-0.0161265	-0.181682	-0.142866	0.000456416	-0.105515	0.740685	-0.178777
0.108375	-0.0898714	-0.0190559	-0.00562912	0.328599	-0.270152	-0.127322	-0.276748	0.196655	-0.180198
0.0407543	-0.178335	-0.268981	-0.15252	-0.0293623	-0.0785023	-0.114892	0.172002	0.142448	-0.0263976
0.374468	-0.3267	-0.121677	0.0328869	0.186383	-0.14094	-0.175318	-0.126055	0.29389	0.336752
-0.134583	-0.0561917	0.134643	-0.24385	0.0147339	0.210596	-0.00646356	-0.358665	0.285044	0.402465
0.10087	-0.0946806	-0.0032696	-0.157903	-0.0344425	-0.0638749	-0.0194559	-0.252818	0.11889	0.124309
-0.12502	0.230502	0.0473665	-0.149527	0.418764	-0.107827	-0.170304	-0.240332	0.358399	0.415494
-0.150559	-0.0817685	-0.263076	-0.169651	0.177913	-0.123473	-0.00519838	-0.298022	0.857783	0.644876
0.392268	-0.113887	0.0846943	-0.243025	0.0084589	-0.123495	-0.207576	-0.0830356	0.509823	0.262899
0.122275	0.0665198	0.0449191	-0.183704	0.199049	-0.177669	-0.133397	-0.0626001	0.148922	-0.177606
-0.147754	0.132413	-0.174329	-0.0091333	0.432773	0.139147	0.0582128	-0.0895631	0.499831	0.0397442
0.12314	0.122816	-0.238482	-0.0453662	-0.0737381	-0.156556	-0.00383672	-0.24262	0.950481	-0.15322
0.0430345	-0.107201	-0.0337805	-0.128194	-0.1079	0.0490053	-0.256963	-0.170927	0.322497	-0.0727573
-0.213513	-0.0603856	-0.0625188	-0.238404	0.020239	-0.24149	-0.0926453	-0.0859463	0.22235	0.00606811
-0.0471787	0.666634	-0.164364	-0.110532	0.0350916	-0.156408	0.0947197	-0.151773	0.420915	-0.192443
0.133912	0.0697147	-0.125075	0.290915	0.0783476	-0.0880136	-0.0301321	-0.123482	1.1587	-0.1132
-0.252802	0.071041	-0.077415	-0.284735	0.421475	-0.189903	-0.000452556	-0.224909	0.417281	-0.0458455
-0.176527	-0.0245636	-0.174763	-0.21757	0.129084	-0.189857	-0.184686	0.0991333	0.603462	-0.082842
0.111159	0.0668604	0.112592	-0.171247	-0.148577	-0.104042	-0.149859	-0.104977	0.207279	-0.203843
-0.0268718	0.0190223	-0.0523812	-0.140902	0.0534862	-0.0508952	-0.0260991	-0.12514	0.213673	0.315543
-0.0905592	-0.212574	-0.244621	-0.186647	-0.0219497	0.0155019	-0.104602	-0.000228761	0.158053	0.0624697
-0.300223	0.19378	-0.0619915	-0.248659	0.0811006	0.0622526	-0.240553	-0.110839	0.141873	0.39628
0.108097	-0.18626	-0.136964	-0.0234583	0.212048	-0.235746	0.0654487	-0.165977	0.286644	0.0650193
0.315934	0.0455084	0.0601773	0.0320367	-0.159225	-0.0271194	0.24506	-0.0661989	0.282176	0.289064
-0.20993	0.0448789	0.0161241	-0.0138734	0.107	0.0544312	-0.0720539	-0.279701	0.257688	0.0156516
-0.0335853	-0.126661	-0.184346	-0.121678	0.377921	0.0157454	0.0340313	-0.267977	0.69723	-0.1404
0.0570186	-0.0825588	-0.0517784	-0.197019	0.0609736	-0.0104226	-0.0832045	-0.237179	0.700595	-0.155865
0.0498195	-0.0646552	-0.040705	-0.321162	0.0563275	-0.00202436	-0.0870244	-0.202386	0.367333	-0.0967724
0.0951729	0.353129	-0.193694	-0.206796	0.213739	0.0386011	-0.0698183	-0.253668	0.560564	-0.312222
-0.127045	0.0156669	-0.0927475	0.0442679	0.302848	-0.24273	-0.206733	-0.198752	0.258192	0.0967651
0.0725796	-0.0568488	0.143239	-0.1233	0.155511	0.174793	-0.0839648	-0.253614	0.529114	-0.112786
0.318365	-0.000583421	0.0127411	-0.237915	-0.0126002	-0.175484	-0.0786116	-0.123719	0.514689	-0.192696
0.185833	0.210514	-0.0699041	-0.183544	0.37747	0.294249	-0.0480942	-0.103119	0.820426	-0.0859185
0.145811	-0.0931385	0.127217	-0.221262	0.0782678	-0.123704	0.00388254	-0.0957579	0.297492	-0.152142
-0.0844058	-0.182411	0.334102	-0.194522	-0.11248	-0.0389895	-0.0703345	-0.0285323	1.4479	-0.205713
0.0677658	-0.0984811	0.126172	-0.303915	0.0688166	-0.123898	0.0395621	-0.137308	0.000816685	-0.217872
0.147213	0.0767885	-0.0510933	-0.235476	0.0174987	0.407724	-0.183907	-0.159313	1.3115	-0.0721975
-0.0336873	-0.278554	-0.0438917	-0.316055	-0.0239886	-0.123824	-0.213382	-0.196447	0.519603	-0.246419
-0.105027	0.0293008	0.0618144	-0.266067	0.00921837	0.0972099	-0.129278	-0.263901	0.188727	0.266087
-0.136181	-0.0851715	-0.0549904	-0.125144	0.162552	-0.254145	-0.135669	-0.142106	0.196053	-0.281983
-0.171623	-0.154257	-0.129762	-0.0772077	-0.0973859	-0.146331	-0.0423252	-0.152521	0.634352	-0.0880724
0.031914	-0.234035	-0.16719	-0.283144	0.133266	-0.190831	-0.104002	-0.237484	0.882311	-0.0627478
-0.0941228	0.148503	-0.0378551	-0.164745	0.0294829	-0.0340472	-0.0843265	-0.184335	-0.0396056	-0.0916583
0.301941	-0.0611687	-0.0830904	-0.0858988	0.215291	-0.154294	-0.187837	-0.0755702	0.0555448	-0.233316
-0.10457	-0.00803244	-0.0517709	-0.211855	0.285202	-0.106986	-0.230678	-0.0147395	0.567267	-0.244702
-0.159094	0.140948	0.0978223	-0.184565	0.137533	-0.221925	-0.120359	-0.274192	-0.0135215	0.0409125
-0.00572914	0.237797	-0.0728782	-0.135396	0.100312	-0.077965	-0.0775233	-0.0388842	0.515412	-0.117375
-0.0362078	0.195052	0.0333383	-0.0642578	0.33671	-0.116087	-0.109398	-0.11586	0.587162	-0.141915
0.120568	-0.226136	-0.0716298	-0.0880036	0.139364	-0.346144	-0.0802225	-0.134465	0.306545	-0.124686
-0.116081	-0.0229612	-0.17379	-0.133626	0.389476	-0.176746	-0.219293	-0.297767	0.593118	-0.202659
0.30342	-0.278416	-0.15227	-0.0565382	0.104902	-0.132128	-0.12513	0.00505287	0.746983	-0.0517505
0.0578701	-0.224202	-0.110507	0.390245	0.138483	-0.148023	-0.0599514	-0.212647	0.67359	-0.134287
-0.149159	0.268076	-0.0475134	-0.168231	0.212594	-0.0752937	-0.239127	-0.13057	0.448782	-0.263538
0.20399	0.183212	-0.0949595	-0.197859	-0.133177	-0.0895738	-0.0939425	-0.204264	-0.0730184	-0.113628
-0.0788566	-0.0317531	-0.0803007	-0.222746	0.185895	-0.104977	-0.144293	-0.17564	0.5189	-0.207575
0.241015	-0.102506	0.217697	-0.215983	0.147361	-0.0409205	-0.108989	-0.143764	0.268735	-0.314624
0.0597255	0.163737	0.010098	-0.157345	-0.0254595	-0.15357	-0.122826	-0.0927058	0.644836	-0.296101
0.196002	0.0523927	0.050141	-0.194009	0.141608	0.162468	-0.227065	-0.196589	0.199576	0.0832934
0.236881	-0.196545	0.0726927	-0.303738	-0.00734081	0.0564221	-0.102755	-0.236638	0.196975	-0.244554
0.357263	-0.0989936	-0.0230465	-0.141156	0.281962	-0.210979	0.107115	-0.171319	0.0893045	-0.298824
0.0588525	0.0954265	0.045231	-0.0547336	0.130333	-0.128297	0.278089	-0.208386	0.301644	-0.177567
0.154722	-0.00452198	0.0110323	-0.26076	0.268087	-0.0327513	0.0468195	-0.0819307	0.072208	-0.159927
-0.0994065	0.0187025	-0.132501	-0.240074	-0.171355	-0.117703	-0.255454	-0.228043	0.557281	-0.34028
0.173746	0.334539	0.148938	-0.210391	-0.0743519	-0.164124	0.295452	-0.162413	0.239102	-0.126574
-0.130262	-0.302735	0.000885429	-0.0869342	0.032893	-0.0787582	-0.0680283	-0.125335	0.0664579	0.117155
0.212879	-0.056835	0.0299944	-0.207905	0.316076	-0.113184	-0.185526	-0.227319	0.392212	-0.304619
-0.0522485	0.0564745	0.00946963	-0.0947884	0.567847	-0.0740779	-0.123878	-0.00964875	0.676467	-0.107755
-0.0490636	0.212994	0.116578	-0.176129	-0.10125	-0.146217	-0.0558215	-0.183214	0.798187	-0.0624779
0.281066	-0.216896	-0.0649854	-0.145921	-0.0124638	-0.0277447	-0.116722	-0.141721	0.645323	-0.111547
-0.0285365	0.105416	0.0948153	-0.0496051	0.0590302	0.054685	-0.212465	-0.249389	0.148553	-0.144076
-0.12788	-0.0208352	-0.129071	-0.0302237	0.0959826	-0.11763	-0.229153	-0.126771	0.207345	-0.0933977
0.191258	-0.107464	0.0356352	-0.0843583	-0.0261644	-0.0651789	-0.202564	-0.226113	0.810388	-0.0833373
0.19695	-0.131839	0.046739	-0.176723	0.17367	-0.294387	-0.201143	-0.218593	0.673923	-0.128529
0.0513354	-0.0966128	0.103238	-0.110933	0.106298	-0.262059	-0.0110109	-0.166078	0.427934	-0.205471
-0.147278	-0.0257549	-0.0450463	-0.226134	0.376156	0.0669572	-0.16195	-0.0201625	0.421533	-0.0905925
0.263784	-0.0970696	-0.0730513	0.0403868	0.104838	0.130471	-0.0884756	-0.156788	0.0819065	-0.201508
-0.261937	0.32263	0.169462	0.0173042	0.384294	-0.179186	-0.148707	-0.065807	0.154049	-0.0119879
-0.043917	-0.0681966	-0.180112	0.0030644	0.148859	-0.0488454	-0.0209846	-0.249664	0.435039	-0.168896
-0.30023	0.219324	-0.205731	-0.155379	0.432389	0.0120423	-0.0352283	-0.273817	0.0464551	-0.14115
-0.0761449	-0.049627	-0.150022	-0.301834	-0.039155	-0.0620981	-0.169178	-0.0806523	0.731886	-0.115021
0.154721	-0.325689	-0.13185	-0.182274	-0.124165	-0.117484	-0.134545	-0.21752	0.229687	0.297796
-0.168315	0.0392221	-0.184089	-0.209949	0.165196	-0.185849	-0.102089	-0.0787174	0.6274	-0.282779
0.232542	0.0701884	0.0458675	-0.312354	0.194159	-0.00437003	-0.1902	-0.0242092	-0.045636	-0.223892
0.0415858	0.0865716	-0.144628	-0.2739	0.433998	-0.22763	-0.0592581	-0.0396532	0.613788	-0.155837
0.252611	-0.225238	-0.24312	-0.256189	0.170895	0.0874063	-0.0652586	-0.212874	0.207805	-0.0994867
0.0152385	-0.231696	-0.139864	-0.125252	0.335921	-0.046896	0.216655	-0.215762	0.683645	-0.133341
0.040362	-0.0910233	-0.0136591	-0.170996	-0.131446	-0.167727	0.0168055	-0.248328	0.330876	-0.0633471
0.238	-0.162704	-0.0558643	-0.163005	-0.0571179	-0.143168	-0.0388479	-0.111697	0.777713	-0.268996
-0.125795	0.0145125	-0.0124106	-0.142709	0.119931	0.204938	-0.0531443	-0.112861	0.501436	-0.217118
-0.316693	0.219328	-0.309938	-0.0185076	0.0985166	-0.198358	-0.120078	-0.0434684	0.0667845	-0.119215
-0.0269047	0.0759043	-0.0154166	-0.0611074	0.72132	-0.14984	-0.178045	-0.288783	0.317591	-0.105228
-0.12755	0.122126	-0.0660943	-0.158873	0.0398091	-0.200622	-0.0871616	-0.0832936	0.0573511	-0.0710774
0.113206	0.256747	-0.16361	-0.135283	-0.199369	-0.216687	-0.145433	-0.231864	-0.017165	-0.200236
0.211733	-0.0714029	-0.0524574	-0.275687	0.561714	0.0052047	-0.14742	-0.224792	0.214812	-0.192348
0.177596	-0.0789306	-0.116386	-0.0868584	-0.202243	-0.132552	-0.244974	-0.0388536	0.177119	-0.0995466
0.218426	-0.169955	-0.249344	0.0170894	0.268196	0.0581772	-0.0921007	-0.26819	0.15896	-0.26005
-0.181151	-0.0112098	-0.121188	-0.051814	0.142176	-0.280681	-0.133124	-0.191352	0.636868	-0.230657
-0.0077649	0.0361365	-0.0261032	-0.241566	-0.196653	-0.146492	-0.0950754	-0.30219	0.245332	-0.182399
-0.0200845	-0.0537334	-0.147311	0.0157951	0.113897	-0.216098	-0.243165	-0.186277	0.331557	-0.23971
-0.162818	0.248237	-0.011998	-0.111656	0.0312909	0.238539	-0.239991	-0.0373929	1.49308	-0.13408
0.242005	-0.142355	0.0569787	-0.235003	0.184489	-0.155822	-0.0464434	-0.15486	0.00764303	-0.28745
-0.0831657	0.0801152	-0.130433	-0.131303	-0.0883271	-0.24393	-0.240193	-0.247262	0.253107	-0.159416
-0.0705924	0.150545	-0.135673	-0.0261067	-0.0383036	-0.102636	-0.0426081	-0.140992	0.592459	-0.204519
0.110636	0.174916	-0.119447	-0.120492	0.136266	-0.12742	-0.0505139	-0.178085	0.714469	0.0458871
-0.1009	0.0409881	0.108192	-0.106565	-0.0109195	-0.136297	-0.129357	-0.134116	-0.00934747	-0.13337
-0.146054	0.133596	-0.120732	-0.0249217	-0.213452	0.0364177	-0.138194	-0.144251	0.247213	-0.19135
-0.210846	0.165214	-0.0424146	-0.158	-0.0118133	0.147062	-0.112037	-0.203892	0.107505	-0.0923401
0.0971221	-0.0379117	-0.0702618	-0.186358	0.00187531	0.535965	-0.207905	-0.17687	0.216458	-0.0374044
-0.221505	0.121134	-0.186933	-0.112544	0.0512721	-0.13983	-0.242754	-0.143748	0.183214	-0.168619
0.014456	0.0671097	0.0956588	-0.12322	0.270209	-0.301455	-0.26472	-0.10799	0.456606	-0.0790581
-0.0932789	-0.00979722	0.0170583	-0.267641	-0.216236	-0.158947	-0.131775	-0.117434	0.526073	0.355213
-0.0517366	-0.130842	0.00728965	-0.0531215	0.190083	0.00867839	-0.210209	-0.128791	0.226218	-0.0315049
-0.124713	0.0201639	0.128188	-0.0800775	0.136247	-0.0412535	0.000782256	-0.202009	0.176027	-0.00845662
0.0427342	0.0928189	0.192121	-0.086025	-0.194519	-0.00714242	-0.107241	-0.193446	0.399022	0.178144
-0.00726478	-0.106069	-0.090135	-0.14695	0.0539358	-0.232604	-0.235837	-0.169826	1.19343	0.278644
0.290814	-0.0778049	-0.0374051	-0.104563	0.0353825	0.000502176	-0.243164	-0.0781624	0.0308925	0.0229801
-0.0349426	-0.159421	-0.0184962	0.0324895	-0.0869861	-0.118732	-0.220878	-0.0810008	0.0624003	-0.012638
0.136243	0.0568026	-0.167335	-0.254552	0.0278227	-0.00786372	-0.127474	-0.285678	0.330855	0.16073
-0.236582	0.159442	-0.0851473	-0.0719241	0.0951429	0.300895	-0.226102	-0.109836	0.124157	0.181477
-0.0272172	0.0205754	-0.0691715	0.0388795	-0.271508	-0.164912	-0.189449	-0.176801	-0.0504128	0.205512
-0.287194	0.155599	0.241552	-0.0523454	-0.203838	0.0357113	-0.0373471	-0.190201	0.425118	0.305279
-0.0419324	0.0781235	-0.0720917	-0.307939	0.0203473	0.028227	-0.263266	-0.290653	0.242521	0.193776
0.0578002	0.00342124	-0.174804	-0.0246121	0.0272319	-0.191212	-0.129806	-0.115197	0.396777	0.20478
0.20789	0.0420192	0.194728	-0.0726158	-0.018607	0.00909633	-0.0662022	-0.041729	0.241332	0.162806
-0.059762	-0.00661965	-0.0429681	0.0216022	-0.0346052	-0.178782	-0.192622	-0.18893	0.0884853	0.160064
0.308731	0.0432799	-0.131522	-0.200204	0.0791954	0.0110372	-0.140688	-0.320862	-0.0182153	-0.113032
0.320772	0.268002	-0.0547977	-0.0613513	0.0135956	0.00140578	0.0635369	-0.304661	0.0441357	-0.0265555
0.179554	0.244978	-0.201438	-0.0555934	-0.092922	-0.186371	-0.122166	-0.123385	0.420729	0.0319946
0.0872995	-0.0422779	0.242316	-0.107117	-0.109756	0.105547	0.000698323	-0.194254	0.354768	0.500249
0.109904	0.091231	0.154996	-0.0761736	0.0102218	0.0245695	0.522763	-0.228439	0.450871	0.501039
-0.207502	-0.0191721	0.00929184	-0.130863	0.173235	-0.121564	-0.213983	0.00115484	-0.0211037	0.0771835
0.148413	0.0541998	-0.120116	-0.196135	0.259016	-0.0945686	-0.172206	-0.257325	0.103457	0.00633424
-0.0634366	-0.272082	-0.0216304	0.211597	0.0781307	-0.12677	-0.15963	-0.209438	-0.148376	0.124697
0.0816724	-0.0292063	-0.0140739	-0.0448168	-0.0662758	-0.139704	0.0102536	-0.17572	1.02428	0.289357
0.0886856	-0.0295154	0.00304037	0.0432989	-0.145665	-0.044779	0.0465195	-0.28918	0.237042	0.100086
0.343433	-0.0464055	-0.131349	-0.0110021	0.148811	-0.0164942	-0.179196	-0.207631	0.02099	0.0276134
0.329816	0.22793	0.0824092	0.0324172	0.147152	-0.133254	-0.205066	-0.224045	0.319451	0.174385
0.00812656	0.137231	0.0536511	-0.201338	0.297116	0.0438055	-0.0917305	-0.117298	0.203109	-0.0895133
0.240728	-0.118062	-0.161533	-0.138361	0.0565092	-0.167864	-0.015067	0.496391	0.115954	-0.094892
0.0469978	-0.00961147	-0.252527	-0.295852	-0.150817	0.126893	-0.0708838	0.569437	0.269919	-0.134277
0.102107	0.253883	0.0853597	-0.200286	0.0355291	0.157012	-0.173504	-0.0163334	0.149677	0.129782
0.061761	-0.00184749	-0.239603	-0.156654	0.0630603	-0.0120524	-0.0634119	0.527507	0.127184	0.223366
-0.096694	-0.00908779	-0.133675	-0.228106	0.153691	-0.201128	-0.128557	0.237633	0.157531	-0.0577311
0.0673274	-0.170275	-0.187629	-0.122861	-0.0069212	-0.231237	0.0061309	0.66594	0.389405	0.174165
-0.0236925	0.0348173	0.319616	-0.0574152	0.078926	-0.253202	-0.229727	0.797535	0.301197	0.0387411
-0.0969911	-0.21287	-0.0783715	-0.0984294	-0.0263364	-0.189486	-0.0983198	0.434285	0.675946	0.0192218
0.254351	0.124867	-0.0803143	0.0884516	0.166244	0.0456552	-0.137279	0.387054	0.758083	0.203755
0.108905	0.0553221	-0.105481	-0.0357967	-0.11845	-0.0644387	0.000178968	0.396693	0.324189	0.230149
-0.245652	0.0259943	-0.163014	-0.236865	0.0678481	-0.0670777	-0.120098	0.459357	0.531763	0.0738538
-0.0140963	-0.0878478	-0.182203	-0.167987	0.314501	-0.0242033	-0.208311	0.584541	0.849221	0.198302
-0.104275	0.284399	0.0557582	-0.00926155	-0.0545605	-0.106901	-0.0802073	0.485151	0.0972638	0.347308
0.0519599	0.1318	0.0880038	0.307088	0.348388	-0.192286	0.00764484	0.474618	0.654631	0.0454202
-0.0558269	-0.0955115	0.254389	-0.127516	0.125091	0.506624	-0.112038	0.457177	0.120623	0.0290325
-0.21085	0.0339478	0.00371665	-0.127111	0.18911	-0.128694	-0.0375106	0.519981	0.0921072	0.356655
-0.14471	0.00345553	0.10075	-0.139964	0.134013	0.00930116	-0.110829	0.617939	0.143843	0.195299
0.0874375	0.206748	0.0741894	-0.275522	-0.136878	-0.161851	-0.117658	0.433488	0.0834211	0.115832
0.155543	0.118441	-0.187058	0.575822	0.119832	-0.0230189	-0.237958	0.353614	0.0283032	0.170872
0.518737	0.239431	-0.127598	-0.168476	-0.0443407	-0.184377	-0.196388	0.491179	0.000590204	0.0666686
0.434642	-0.00529305	0.223484	-0.112316	-0.226551	-0.107251	-0.122438	0.640305	0.200074	0.0548013
-0.0804183	0.102296	-0.0336768	-0.187545	-0.119822	-0.162742	-0.0819256	0.260689	0.0247913	0.411214
0.136706	0.0746772	-0.110216	-0.0678292	0.051986	0.138388	0.0958297	0.518931	0.107458	0.734377
-0.149843	0.194897	0.00597911	-0.0430026	-0.116832	-0.274135	-0.210793	0.457653	-0.029507	0.245241
0.314841	-0.0593831	-0.18825	-0.236654	-0.0361615	-0.184474	-0.125825	0.429411	0.120244	0.00196279
0.0689275	-0.15092	0.138338	-0.248602	-0.22563	0.153071	-0.0909281	0.526897	-0.0824457	-0.0328152
0.0451577	-0.247611	0.0246821	-0.16157	-0.169333	-0.16968	-0.16104	0.258303	0.0521583	0.0966985
0.101306	0.073065	0.022485	-0.243842	-0.0038631	-0.197126	-0.215815	0.676334	0.58585	0.320272
-0.00273701	-0.0360329	0.0672866	-0.225622	0.0914329	-0.11477	-0.190572	0.830609	0.127397	0.160781
-0.0286221	0.201462	0.201096	-0.216906	0.128485	-0.0362982	0.248715	0.683501	0.166704	0.288261
-0.051775	0.216352	0.0702581	-0.058896	-0.116801	-0.0659621	-0.173487	0.322379	-0.103556	0.196075
-0.173208	0.242545	0.00945567	-0.244892	-0.0535778	-0.19429	-0.183178	0.345273	0.10983	0.279722
0.0556956	0.00290906	-0.05624	-0.185537	-0.0279635	-0.0746493	-0.131686	0.259431	0.0417023	0.160091
-0.00812462	0.330185	0.09577	-0.211578	0.0833857	-0.0784876	-0.21859	0.421646	0.226701	-0.048944
0.186303	-0.0981474	-0.10206	-0.197632	0.157876	-0.161934	-0.114469	0.58591	0.0694562	0.143289
0.0761194	0.196357	0.086437	-0.0565046	0.202727	0.00232075	-0.245241	0.348329	-0.0705786	0.20993
0.0647742	-0.084726	-0.212409	-0.27902	-0.0820805	-0.0235508	-0.0942638	0.588252	0.0561117	0.10659
0.20782	0.0372278	-0.0161091	-0.217141	0.149527	-0.0424942	-0.0806013	0.143904	-0.104342	0.143015
0.102579	0.152351	0.0671693	-0.209287	0.19205	0.0426714	0.0820226	0.711838	-0.204323	0.649827
-0.114826	-0.205821	0.050629	-0.133276	0.0480087	-0.154262	-0.222284	0.411148	-0.0331951	0.770893
-0.207251	-0.0262524	0.102234	0.0469105	-0.0912417	-0.125423	-0.248363	0.151356	-0.239464	0.61443
0.0382839	0.0494362	0.0523445	-0.107457	0.0648121	-0.059223	-0.208009	0.703247	-0.0871204	0.50292
-0.0875689	0.459225	0.315623	-0.144141	-0.0808304	-0.0632021	-0.0492526	0.647748	-0.211528	0.44478
0.259394	-0.102469	-0.0209118	0.0401161	0.0930495	0.0541514	-0.136168	0.166112	0.159749	0.506209
0.0991702	-0.164351	-0.178497	-0.108469	-0.0144635	-0.0787135	-0.17835	0.592338	0.463251	0.649026
-0.0541737	-0.160899	0.0419431	-0.167636	-0.187686	-0.0133298	-0.210216	0.411678	0.691989	0.50016
0.10253	-0.141583	0.106369	0.0870869	0.0797483	-0.0356396	-0.137125	0.337104	1.182	0.337197
-0.0645191	-0.104497	0.0422691	0.00994404	0.0251882	-0.171653	-0.261278	0.786175	1.04054	0.428382
-0.0507699	0.153468	0.0381834	-0.00689437	-0.0795565	-0.1187	-0.225606	0.254199	0.600333	0.715839
-0.0159256	-0.0201855	-0.101084	-0.258514	-0.0843108	0.227709	-0.137055	0.516334	0.273964	0.563912
-0.0731259	0.0100144	-0.0192247	-0.174959	-0.162412	-0.163485	-0.108823	0.453638	0.951735	0.281938
-0.062498	0.0306778	0.0848097	0.348809	-0.108471	-0.0447237	-0.114124	0.50817	1.02625	0.953013
-0.0366658	-0.0669939	0.144934	-0.312485	-0.0483873	-0.0855005	-0.218994	0.655344	0.782062	0.734651
0.119348	-0.133491	-0.102813	-0.128122	0.148505	-0.21963	0.0834954	0.434806	0.709119	0.362225
0.20809	0.0456782	-0.217805	-0.0997793	0.0637866	0.0124313	-0.107338	-0.0929769	0.386151	0.603825
0.0743939	0.120745	-0.192127	0.0934478	0.0848696	-0.063429	-0.20797	-0.138202	0.788737	0.485565
0.178367	0.0858122	-0.239341	-0.194231	0.00540359	-0.185926	-0.124429	0.035722	0.803202	0.704136
-0.173752	0.14648	-0.140354	-0.0196283	-0.0259284	0.327474	-0.144793	-0.171044	0.613787	0.444319
-0.216205	-0.108014	-0.0194067	-0.13678	0.104572	-0.0834771	-0.0965856	-0.304583	0.997913	0.747803
0.155546	0.0781716	-0.0737541	-0.274165	-0.0579009	-0.191582	-0.0455155	-0.0258659	0.617275	0.880088
-0.134429	0.13726	0.0995342	-0.0782896	-0.191068	-0.125446	-0.120393	-0.271397	0.64909	0.212557
0.0350673	0.202382	-0.032627	-0.292953	0.0196667	-0.123849	-0.199174	-0.197892	0.800914	0.664451
0.218923	-0.275323	0.202147	0.0626583	-0.121568	-0.181703	-0.140887	-0.073684	1.01755	0.758439
-0.31963	-0.082127	-0.00503835	-0.162319	-0.0328073	-0.173599	-0.109207	-0.250968	1.04271	0.75418
-0.0821598	0.302372	0.0427689	-0.243405	-0.130089	0.0999502	-0.187425	-0.192761	0.60586	0.470464
0.100122	-0.0607832	-0.0769435	-0.0740659	0.19788	-0.121477	-0.136877	-0.197873	1.06837	0.305334
0.0942486	0.0691782	-0.0231709	-0.183472	-0.206617	0.136066	-0.214178	-0.244409	0.918553	0.573165
-0.145188	0.0922206	-0.261818	-0.0677996	0.18218	-0.24037	-0.169431	-0.0972548	0.613268	0.238569
-0.112122	0.198855	0.0359048	-0.230571	-0.227557	-0.148966	-0.166933	-0.148635	1.05137	0.212967
-0.0486077	0.0780419	0.305186	0.00510663	-0.0967489	-0.0520662	-0.164543	-0.151785	0.95611	0.00793247
0.0796913	-0.0946073	-0.21624	-0.207457	-0.0253605	-0.09316	-0.0666267	-0.162529	0.80677	0.135144
0.0574533	-0.0860122	-0.215742	-0.0784911	0.10774	-0.0246371	-0.105396	-0.0364753	0.867909	0.431671
-0.1907	-0.227892	0.0408173	0.0600589	-0.0798792	-0.13367	-0.106402	0.294904	1.80981	0.0137849
0.0474976	0.0115431	-0.15431	-0.0452375	0.0305564	-0.119712	-0.110035	0.094898	0.781142	0.0491077
-0.0386515	0.085258	0.0664133	-0.13213	-0.036338	-0.124266	-0.0735135	0.306739	1.16832	-0.183852
-0.080868	-0.113253	0.0535313	-0.0507581	-0.0560967	-0.117335	-0.186404	0.280862	0.620844	0.0667994
-0.137434	-0.00823484	-0.144494	-0.1954	0.0199977	-0.0379825	-0.206718	0.0462629	0.959942	-0.143805
-0.0364774	-0.139542	-0.222659	-0.234306	-0.0331374	0.0485721	-0.119849	-0.12592	1.22534	0.183358
-0.18296	-0.150211	-0.0699445	-0.0934138	0.26548	-0.052527	-0.124686	0.226613	1.5378	0.0576939
0.00239594	-0.0183088	-0.133575	-0.126183	-0.0613277	-0.254942	0.0441648	0.0143881	0.637259	-0.0891235
0.0772541	0.119916	-0.217701	-0.115478	0.258054	-0.170601	-0.272477	0.127873	0.709765	0.115531
-0.235432	-0.177909	-0.165066	0.050746	-0.0281448	0.0199649	-0.229254	0.255836	0.813706	0.349351
-0.021048	0.0329895	0.00220266	-0.18545	0.161526	-0.232136	-0.165295	-0.0865862	0.589624	0.137684
0.185398	-0.172125	-0.179341	-0.138417	0.13449	-0.150477	-0.211934	-0.026124	1.51141	0.277838
-0.250821	0.141181	0.0332066	-0.190645	0.479559	0.0265009	-0.146754	-0.211079	1.0417	0.0182805
-0.110688	0.0750858	-0.0122204	-0.130304	0.0146715	0.108185	-0.0892463	-0.147792	0.755572	0.0299795
-0.00618053	0.0274575	-0.171692	-0.182682	0.157037	-0.200754	-0.140366	-0.186312	1.26649	-0.160823
0.0189664	0.0407629	-0.254285	0.0216015	0.130255	-0.0250503	-0.0459852	-0.213234	0.966292	-0.0815198
-0.155236	0.147625	-0.0159297	-0.206193	0.00135558	-0.114487	-0.10822	-0.156853	0.676067	0.0314397
0.0983911	0.128434	-0.0449592	-0.125686	0.227666	-0.0470946	-0.0107815	-0.0958614	1.1819	-0.010526
0.0143242	-0.0107672	-0.185366	-0.202377	-0.158945	-0.0705974	0.0460784	-0.0972401	1.42177	-0.107082
0.149952	0.119493	-0.0911215	0.0491535	0.222364	-0.155349	-0.0262872	-0.0909042	1.46143	-0.0870958
0.0497367	0.436576	-0.185141	-0.0324044	0.147753	-0.0669349	-0.21581	-0.138976	0.41901	-0.041496
-0.0584106	0.205049	-0.0587299	-0.228923	0.198611	-0.140201	-0.201218	-0.180128	0.767233	-0.07339
0.0989979	-0.166121	-0.088715	-0.0446102	-0.0934182	-0.186725	-0.275416	-0.0474501	0.656937	-0.248462
-0.243705	0.0977889	-0.190176	0.167437	-0.0242933	0.0421487	-0.137832	-0.183147	0.763058	-0.115555
0.157085	-0.187032	0.0470683	-0.170422	-0.0130308	-0.196304	-0.259045	-0.109366	1.29613	-0.218874
0.0327627	0.529101	-0.193338	-0.0758325	0.175922	-0.16166	-0.145731	-0.163561	0.570073	-0.273856
0.641125	-0.17256	0.032136	-0.259921	-0.119383	-0.107416	-0.0610032	-0.281043	0.252787	-0.186996
-0.0163249	0.210923	-0.105863	-0.208898	0.138462	-0.113177	-0.0475845	-0.0703061	0.902036	-0.233855
-0.0832317	-0.0478703	-0.0644095	-0.087776	0.0962672	-0.236774	0.0727015	0.285846	0.664405	-0.0430468
0.0426673	0.122559	-0.16875	-0.150637	-0.300203	-0.208752	-0.126423	-0.225648	0.66782	-0.173577
-0.162037	0.0994074	-0.158401	-0.291362	-0.0244744	-0.127228	-0.234242	0.0951885	1.16214	-0.0362755
0.0458135	0.204094	-0.0507144	-0.184433	0.169732	-0.0959041	0.0475289	-0.066786	1.28127	-0.00852471
0.0822186	0.0332994	-0.0428282	-0.122142	0.355645	-0.0924705	-0.0731113	-0.183967	0.544025	-0.0959775
-0.102531	-0.226849	-0.101739	-0.131213	-0.0603419	-0.0797092	-0.262916	-0.125901	0.697844	-0.197652
0.14929	-0.0816083	-0.215401	-0.273956	-0.00167677	-0.0387149	-0.0356081	-0.107411	0.829896	-0.0567406
0.214552	0.0343777	-0.115188	-0.0523483	-0.00467316	-0.114737	-0.255378	-0.265043	0.727888	-0.110038
0.0842237	-0.103333	-0.275628	-0.102417	-0.062626	-0.300453	-0.236282	-0.183162	0.551892	-0.111088
-0.0200201	0.153691	-0.231732	0.0718417	0.201598	-0.152477	-0.150286	-0.154074	0.445579	-0.241874
0.00807809	0.139544	-0.202449	-0.169681	0.0922174	-0.217761	-0.215443	-0.199906	1.0517	-0.18541
0.161068	-0.0523326	-0.212733	-0.0920519	-0.117405	-0.192638	-0.226131	0.04868	0.974868	0.466487
0.0583759	0.0451809	-0.0461012	-0.09985	-0.0453343	-0.176591	-0.240506	-0.216793	0.92866	-0.12016
0.241194	0.132278	-0.0601246	-0.143007	0.0619322	-0.198275	-0.262733	-0.138102	0.803437	0.183899
-0.0788375	-0.144152	-0.244877	-0.209223	-0.0808932	-0.341395	-0.183922	0.00064786	1.14924	-0.0907872
-0.151105	0.026563	-0.103924	-0.293323	0.0216148	-0.0232728	-0.206198	-0.0903816	0.819371	-0.1658
-0.210249	-0.0899235	-0.189549	-0.096258	0.0136352	-0.117872	-0.266925	-0.21637	0.659998	-0.011303
-0.142961	0.101652	-0.0788438	0.0476739	0.143962	-0.0666544	-0.162208	-0.143995	0.707056	-0.177222
0.186894	0.0842132	-0.193854	-0.0564675	-0.0736312	-0.0955047	-0.106919	-0.186457	0.526695	-0.201438
0.257799	-0.105947	-0.205868	-0.0919206	0.107768	-0.257573	-0.217206	-0.282865	0.770182	-0.18522
0.170951	-0.0665602	0.209651	-0.170903	0.123434	-0.256888	-0.126628	-0.10097	0.694889	-0.152968
0.289096	-0.116254	0.0131941	-0.337971	0.0218728	-0.268287	-0.230315	-0.210775	0.828038	0.0257525
-0.198446	0.261552	-0.0493148	-0.219711	0.0967325	-0.132608	-0.160588	-0.0353653	0.489371	-0.102628
-0.145189	-0.251588	-0.146602	-0.107698	0.0830952	-0.285202	0.0481512	0.0656147	0.828021	-0.139954
-0.100606	0.0214747	-0.160914	0.11447	0.0973056	-0.0448524	-0.224896	-0.158442	0.329548	-0.17835
0.197495	0.0635345	-0.198401	-0.158285	-0.121129	-0.23082	-0.177411	-0.105678	0.73559	-0.0984784
0.152827	0.0213546	-0.0131235	-0.102216	0.17074	-0.17075	-0.215782	0.0210612	0.434912	-0.0458772
-0.146304	-0.157812	-0.218969	-0.0852674	0.0498017	-0.273221	-0.218034	-0.169371	1.29412	-0.116154
-0.0690363	-0.13462	0.0888024	-0.0293873	0.0206531	0.0182741	-0.190332	0.0917993	0.67986	-0.167833
-0.0193809	-0.0113544	-0.108438	0.0268106	-0.20705	-0.181729	-0.107367	0.356357	0.524579	-0.261847
0.0441848	-0.00669297	-0.12427	0.0305892	0.0342186	-0.153972	-0.302923	-0.21572	0.977555	-0.18179
-0.00845709	0.152093	-0.160003	-0.112456	0.0746112	-0.130826	-0.219924	-0.21412	1.28856	-0.153192
0.0312866	0.0781988	-0.120407	-0.126394	-0.140244	-0.22111	0.0410821	-0.164415	1.2011	-0.103922
0.252687	-0.188643	-0.271501	-0.224685	0.0257367	-0.2057	-0.226044	-0.0620971	0.329927	0.0155957
0.211749	0.133238	-0.331525	-0.0561251	-0.0492828	-0.0640727	-0.13534	-0.124941	1.39839	-0.136066
0.437874	-0.122751	-0.181072	-0.131984	0.2378	-0.21393	-0.0888459	-0.102012	0.65308	-0.0725221
0.130512	-0.20183	-0.131921	-0.305618	0.0846021	-0.0982901	-0.253082	-0.0985042	0.273168	-0.0643578
0.21373	-0.0298137	-0.0656483	-0.189909	-0.122038	-0.237849	-0.0429229	-0.0415684	0.943855	-0.263298
0.215366	-0.071722	-0.163845	-0.327814	-0.02262	-0.172857	-0.215837	-0.185268	1.15446	-0.00872147
0.0484886	0.448122	-0.105768	-0.106519	0.21253	-0.171241	-0.0143787	-0.186517	0.631473	-0.229669
-0.137634	0.0256759	-0.126112	0.0980607	0.101199	-0.14271	-0.219027	-0.0598114	0.899264	-0.0710663
0.0112429	0.164629	-0.0331648	-0.0888932	-0.107135	-0.150288	-0.254719	-0.178793	0.483392	-0.311112
-0.0216302	-0.0154371	-0.169316	-0.0269959	0.0410842	0.0910935	-0.0110314	-0.318566	0.734536	-0.252654
0.133228	-0.152739	-0.147867	0.0375795	0.12197	-0.259353	-0.210581	-0.190985	0.375981	-0.259893
0.144931	-0.00028286	-0.272172	-0.187554	0.0993031	-0.209238	-0.145021	-0.0163646	1.13199	-0.276509
-0.0423534	-0.108423	-0.188388	-0.0372831	0.0754432	-0.182405	-0.198107	-0.00990005	0.991422	-0.193519
0.07212	0.0308947	-0.0740793	-0.0184801	0.198377	-0.0631622	-0.058761	0.127738	0.68551	-0.15863
0.248668	-0.0177842	-0.21515	-0.294585	-0.209336	-0.317847	-0.203304	-0.311332	1.10031	-0.0916345
0.0655673	8.47532e-05	-0.0787007	0.0157615	0.391361	-0.286381	-0.159055	-0.222489	0.829013	-0.236988
-0.20375	0.021657	-0.119972	-0.289613	0.0643786	-0.241238	0.0162116	-0.239127	0.701776	-0.066601
-0.0400309	0.0312251	-0.0694809	0.253913	0.109465	-0.188256	-0.280418	-0.150187	1.30829	-0.145754
-0.0111473	0.158984	-0.170743	-0.0932836	0.09804	-0.146386	0.0701782	-0.132591	0.656188	-0.204675
0.108631	0.180092	-0.186914	-0.075887	0.0876194	-0.256141	-0.101615	-0.240286	0.879464	-0.137002
-0.0302172	0.28421	-0.146095	-0.171031	-0.0568641	-0.188064	0.0560549	-0.0870554	1.38183	-0.14564
-0.0682334	-0.0373045	-0.246615	-0.187831	-0.0325822	-0.242302	-0.0355808	-0.193425	1.23994	-0.274342
-0.086707	0.119386	-0.202512	-0.143741	-0.158905	-0.24472	-0.174595	-0.187901	1.37521	-0.196829
0.151543	-0.266711	-0.211592	-0.0165654	-0.248851	-0.00776947	-0.0407385	-0.0827163	1.22111	-0.265939
-0.0453303	-0.171906	-0.143008	-0.119678	-0.0948591	-0.091928	0.240838	-0.198735	0.54291	-0.17401
-0.0157117	-0.102455	-0.11382	-0.28903	0.0318072	-0.142592	-0.194056	-0.0725404	0.466148	-0.186929
-0.318514	0.240045	-0.00927959	-0.127158	0.0875746	-0.182331	-0.252861	-0.114113	1.09814	-0.151691
0.110387	0.0860762	-0.223698	-0.163722	-0.0673389	-0.106505	0.0184461	0.0889782	1.63624	-0.194125
0.0749664	0.0543184	-0.303823	-0.217486	0.0545283	-0.213666	-0.223617	-0.190214	0.687191	-0.134192
0.131827	-0.0897657	-0.200567	-0.187006	-0.137581	-0.132176	-0.0441608	-0.142922	0.640827	-0.00561281
-0.0911462	0.0678496	-0.113138	-0.141676	-0.043813	-0.208951	-0.116584	-0.19099	0.0571344	-0.103869
-0.239211	-0.0479068	0.0199678	-0.209431	0.262445	-0.107255	-0.203336	0.00819682	0.159431	-0.226651
0.0273047	0.0602481	-0.0809349	-0.214985	0.314464	-0.0407165	-0.0582898	-0.190448	-0.0145933	-0.136263
0.0401411	0.0280018	-0.0653817	-0.158225	-0.0298431	-0.0706106	-0.0434536	-0.224906	-0.00510559	-0.204715
0.268454	0.172395	-0.0600283	-0.00199831	-3.37316e-05	-0.163786	0.106502	-0.190188	0.167573	-0.19714
0.0914078	0.0470119	-0.128431	-0.000135522	0.0484498	-0.137113	0.0248819	-0.209109	-0.00996706	-0.0507325
0.0126929	-0.12099	-0.0986209	0.133303	0.145604	-0.0174991	0.0290999	-0.163037	0.0171362	-0.00961373
0.0328793	0.15151	-0.146404	-0.101219	0.00689584	-0.196168	-0.284505	-0.239484	0.0607757	-0.0180318
0.129688	0.0495131	-0.0972144	-0.0824688	0.072486	-0.114355	-0.0699922	0.0410839	-0.0211782	-0.13701
0.18031	0.00419446	-0.0934999	-0.186168	-0.353012	-0.28625	-0.11077	-0.204676	-0.00823663	-0.174028
-0.189735	-0.00235326	-0.0517263	-0.106857	0.131999	-0.210346	-0.218593	-0.194639	0.206947	-0.297759
0.237568	-0.0942768	-0.198882	-0.216697	-0.0640329	0.125017	-0.00770923	-0.126021	0.109115	-0.202501
-0.152525	-0.222736	-0.150364	-0.301688	-0.0996728	0.0379327	-0.140973	-0.162188	0.0973502	-0.105376
-0.214764	-0.0289901	-0.0426959	-0.0953629	-0.206363	-0.287161	-0.00958519	-0.109205	0.18111	-0.13211
-0.0754955	-0.203686	-0.0674836	-0.19973	0.000268048	-0.114145	0.0231034	-0.127813	0.144714	-0.171225
0.0206158	0.014647	-0.0726582	-0.106927	0.443963	-0.033318	-0.118716	-0.213832	0.124591	0.0303099
-0.115194	-0.0294172	-0.237469	-0.183047	-0.0285231	-0.200108	0.0189041	-0.26151	0.381908	-0.24159
0.158171	-0.243742	0.0650779	-0.225082	-0.10473	-0.00194677	-0.0425631	-0.123075	0.055091	-0.172765
-0.0197554	-0.130594	-0.0839518	0.0298797	0.0609409	0.0207956	-0.077477	0.0153841	0.425306	-0.241622
-0.0246029	0.0402132	-0.176486	0.0991416	-0.0931032	-0.0986619	0.0211612	-0.286424	0.0913377	-0.0868698
0.134999	-0.163976	-0.212348	0.00629633	0.167742	-0.325092	-0.0438149	-0.212983	0.229956	-0.208895
0.136192	0.18514	-0.144901	-0.355688	0.181225	-0.10718	-0.253885	-0.260687	0.106099	-0.265946
-0.0222965	-0.0736143	-0.234966	-0.0303962	0.162414	-0.207378	-0.0400961	-0.273982	0.0965612	-0.0811945
-0.207185	-0.113811	-0.118897	-0.243268	-0.00306437	-0.152161	-0.0455894	-0.0814733	0.170037	-0.0972327
0.0290009	-0.237389	-0.0913028	-0.236745	0.555486	0.0675754	-0.140162	-0.330788	-0.0128319	-0.216996
0.126599	0.154747	-0.108269	-0.106716	0.273736	-0.109607	-0.0166278	-0.185221	0.0386001	-0.108973
0.345178	-0.0236123	-0.141556	-0.236316	0.0618536	-0.258745	-0.0457464	0.0645163	-0.0476169	-0.138457
-0.10189	-0.248783	-0.0809742	-0.0278876	-0.176997	-0.152229	0.0835226	-0.186616	0.497995	0.0317964
-0.194915	-0.248652	-0.226067	-0.175541	0.00492515	-0.266349	0.123615	0.0198672	0.506037	0.0426596
0.285425	-0.126007	-0.144151	-0.0462871	-0.150745	0.0240085	-0.130652	-0.0906339	0.244489	-0.146473
0.0236142	-0.168692	-0.16687	0.0444153	-0.110516	-0.180936	-0.0253576	-0.0271818	0.106725	-0.0671882
0.406698	-0.110642	-0.148882	-0.181448	-0.326568	-0.142611	-0.133512	-0.0874307	0.0905473	-0.225597
-0.00264067	0.00221594	-0.115429	-0.0576252	0.13771	-0.110854	-0.105778	-0.135293	0.062238	-0.036294
-0.0486515	0.0203636	-0.0812772	-0.265082	0.0920311	-0.130917	0.0606987	-0.18599	-0.00736434	-0.177351
0.173519	-0.017107	-0.0627181	-0.07244	-0.17998	-0.148288	-0.165074	-0.230416	0.0802416	-0.0366185
0.0578033	0.18219	-0.0228776	-0.252573	0.314311	-0.11058	-0.242767	-0.176087	0.294328	-0.146121
0.111511	-0.00154201	-0.068875	-0.224849	-0.160151	-0.170772	-0.106869	-0.120255	0.212678	0.0345151
0.100145	-0.251662	-0.222146	-0.037917	0.18439	-0.23663	0.0817613	-0.0891738	0.553961	-0.16136
-0.234506	-0.0185944	-0.12018	-0.129577	0.166303	-0.271	-0.139387	-0.128699	0.362797	-0.0665489
0.114283	0.0766855	-0.176425	-0.0112561	-0.0709773	-0.212273	0.0445187	-0.249542	0.180859	-0.0721729
-0.135764	-0.0708024	-0.124986	0.132577	-0.0424389	-0.108251	-0.181786	-0.197344	-0.00257098	0.0937543
0.0818737	-0.119108	-0.0419996	-0.0982131	0.069203	-0.0334223	-0.0551557	-0.119898	-0.141335	-0.26809
-0.0889264	0.0697675	0.0264122	-0.150172	-0.151946	-0.259117	-0.0414002	-0.182577	0.396932	-0.207317
-0.152015	0.0250718	-0.019334	-0.0520939	0.0159211	-0.0300482	0.0688893	-0.162369	0.144436	-0.287802
-0.105574	-0.0786026	0.00385549	-0.26156	0.14669	-0.0810428	-0.0237698	-0.261988	0.131294	-0.182425
-0.000189629	-0.0814031	-0.212866	-0.178178	-0.0747746	-0.28782	-0.155782	-0.137534	0.109324	-0.181749
-0.0717272	0.0840238	-0.119718	-0.202671	0.00731054	0.000481452	-0.19595	-0.107668	0.291052	-0.167551
-0.201329	-0.207208	0.0450529	-0.222777	-0.184122	-0.161488	-0.247058	-0.0725497	-0.0626316	-0.125555
-0.0872747	-0.28733	-0.133014	-0.0864334	0.131679	-0.121087	-0.0991583	-0.196095	-0.163782	-0.281622
-0.0907211	-0.0494713	-0.177869	-0.0947705	0.284772	0.0532406	-0.283349	-0.13322	0.00135628	-0.0934324
-0.176229	0.106158	-0.0481815	-0.123688	-0.0724193	-0.107297	-0.143699	-0.24108	0.0114335	-0.0735743
0.036196	-0.0405212	-0.163831	-0.244546	-0.173842	-0.0456651	-0.236355	-0.140704	0.192173	-0.245459
-0.245452	-0.0565949	-0.261277	-0.150262	-0.0475327	-0.120839	-0.0161186	-0.113399	0.10965	-0.141548
-0.260392	0.120657	-0.196178	-0.122725	0.208385	-0.0633078	-0.183284	-0.277227	0.262828	-0.155875
-0.0275386	-0.262037	-0.184476	-0.100906	0.0422911	-0.16339	-0.147002	-0.10088	0.128141	-0.289134
-0.0116175	-0.120219	-0.124512	-0.030849	0.258707	-0.0584523	-0.133488	-0.23791	0.291907	-0.177994
-0.0163027	-0.0173625	-0.124644	-0.0469095	-0.297634	-0.0982295	-0.24297	-0.288798	0.0530189	-0.171382
-0.0866032	-0.0786826	-0.044561	-0.221146	0.148342	-0.0316171	-0.206126	-0.116752	0.0215368	-0.173799
0.071429	-0.143856	-0.0617082	-0.273499	0.0515755	-0.0552792	-0.145378	0.064119	0.191295	-0.181626
-0.258775	-0.010581	-0.217096	-0.230138	-0.0135723	-0.205727	-0.0583602	-0.221202	0.49689	-0.197833
-0.0787054	-0.00190914	-0.298932	-0.237562	-0.000995308	-0.209367	-0.104287	-0.144258	0.473923	-0.196402
-0.28123	-0.176671	-0.265042	-0.228834	-0.087168	-0.144994	-0.0486924	-0.167219	0.0833656	-0.034677
-0.0684094	-0.109373	-0.0872796	0.260825	-0.116788	-0.174486	-0.117421	-0.126048	0.189521	-0.241553
-0.32723	-0.00874761	-0.0554537	0.0914389	0.00552291	-0.0145639	-0.292573	-0.162086	-0.00622179	-0.173194
-0.163766	-0.162965	-0.125265	-0.0767837	-0.040437	-0.235283	-0.120637	-0.0359042	0.150355	-0.209268
-0.123546	0.0303003	-0.00787967	-0.238679	0.0900758	0.221621	-0.178457	-0.161535	0.0726186	-0.239709
-0.0966205	-0.125029	-0.325138	-0.0887155	0.137691	-0.203827	-0.0802754	0.222756	0.0991412	-0.132641
0.382996	-0.0093344	-0.194785	-0.10189	0.0249738	-0.0647348	-0.211067	-0.132917	0.36542	-0.198998
-0.226182	-0.244139	-0.326824	-0.0416637	-0.03447	-0.0494182	-0.0499995	-0.252359	0.352275	-0.178678
-0.078645	-0.0863694	-0.0333822	0.0378393	-0.106904	-0.226879	-0.112084	-0.083749	0.118708	-0.235238
-0.170363	-0.0825745	-0.0686267	-0.163054	0.157508	-0.118295	-0.292054	-0.167228	0.083144	-0.105925
0.0977231	-0.220644	-0.0458409	-0.0797327	0.00241449	-0.204789	-0.0548151	-0.129054	0.0304712	-0.057775
0.0774275	-0.061688	-0.0889226	-0.237093	-0.166925	-0.310671	-0.086242	-0.164675	0.0615967	-0.0814799
0.0959339	-0.188785	-0.222583	-0.245927	-0.278529	-0.24698	-0.195259	-0.138794	0.0139328	-0.170766
-0.132026	-0.101209	-0.250197	0.0638304	0.0722544	-0.162251	0.079476	-0.166407	0.156095	-0.243832
-0.080601	-0.173576	-0.0729847	-0.167575	-0.247746	-0.152273	-0.2153	-0.245444	0.115388	-0.160235
-0.166956	-0.144744	-0.208616	0.123746	0.142093	-0.21155	-0.157691	0.205358	0.214753	-0.105775
-0.108864	-0.0326683	-0.223335	-0.20678	-0.163297	-0.230553	-0.103736	-0.264649	0.329641	-0.183453
-0.0924924	-0.0308305	-0.0960247	-0.0328392	-0.1927	-0.258068	-0.0720717	-0.0680344	0.58907	-0.272814
-0.221775	0.202539	0.150311	-0.114103	0.0413778	-0.148268	-0.142604	-0.206026	0.441083	-0.0851224
-0.194864	-0.0898565	-0.0599106	-0.200248	-0.126902	0.103906	-0.140995	-0.122653	0.270934	-0.00617946
-0.0304155	-0.148307	-0.0880015	-0.27373	0.00998632	-0.158716	-0.163792	-0.145244	0.454236	-0.218274
-0.167655	-0.0741274	-0.0924288	-0.0577793	-0.173007	-0.10283	-0.227888	-0.263942	0.454043	-0.230092
0.0855781	0.00796947	0.0268772	-0.103292	-0.0894648	0.0116645	-0.0880697	0.028541	0.637665	-0.167147
-0.000525134	-0.0471529	-0.210385	-0.190852	-0.153622	0.00408929	-0.0302214	-0.0993671	0.295682	-0.200738
-0.0982991	0.0132733	-0.123814	-0.298958	-0.0414389	-0.0690378	0.441389	-0.142902	0.989065	-0.225056
0.0504728	-0.0410605	-0.221826	-0.0089201	-0.134893	-0.111298	0.300614	-0.17893	0.822814	-0.069797
0.107786	-0.189714	-0.17063	0.0194925	-0.227901	0.0556264	-0.00687992	-0.135603	0.893753	-0.186829
0.147326	0.217178	-0.0160728	-0.145399	-0.058122	-0.0355019	0.213598	-0.0570782	0.286243	-0.0786555
-0.188496	0.0910683	-0.264936	-0.155859	0.0855131	0.0198382	0.71219	-0.219203	1.05533	-0.14445
-0.0459354	0.0717638	-0.0463618	0.571451	-0.151255	-0.188337	0.277527	-0.0663098	0.639751	-0.221856
0.0248996	-0.0951028	-0.102966	-0.0930141	-0.12905	-0.0866074	-0.0609384	0.0122289	0.354323	-0.257369
-0.124679	-0.0284447	-0.0774524	-0.00687133	-0.0518102	-0.0165357	-0.20811	-0.175614	0.824113	-0.327443
-0.142341	0.126944	-0.0878189	-0.0542618	-0.071777	0.00452553	0.450243	-0.0184319	0.384173	-0.0456097
0.290707	-0.00741366	-0.245611	-0.170262	0.0725739	-0.0704298	0.955449	-0.154423	0.738358	-0.209464
0.193326	-0.122944	0.0503871	-0.111491	-0.18543	-0.0325967	0.308922	-0.161648	1.03376	-0.0907828
0.00161546	-0.179325	-0.156306	-0.0693769	0.328037	-0.0146345	0.601247	-0.0530558	0.638623	-0.157082
-0.0711763	0.0715955	-0.244075	-0.138496	-0.0115988	-0.000777629	0.09962	-0.0814278	0.180999	-0.184524
-0.0369968	0.0340192	-0.088461	0.00437714	-0.0745102	0.117171	0.0965126	0.0219803	0.35896	-0.242452
-0.207603	-0.0875214	-0.111693	-0.302782	0.0317578	-0.168786	0.474495	-0.133012	0.551832	-0.228891
0.225495	0.0514414	0.000156023	-0.219891	-0.228049	-0.0173487	0.165638	-0.133073	0.618018	-0.129675
-0.119829	-0.223747	-0.170851	-0.0792963	-0.164489	-0.190469	0.0466092	-0.224743	0.371606	-0.207691
0.238584	-0.212845	-0.167672	-0.0155301	-0.0118945	-0.247852	0.151914	-0.261188	1.04277	-0.352404
-0.135977	-0.168186	-0.248514	-0.232768	-0.0657685	0.078133	0.545205	-0.118232	0.502049	-0.12838
-0.11677	-0.0552417	-0.148144	-0.209508	-0.141	-0.110288	0.266382	-0.104151	0.840348	0.142495
-0.101391	-0.0327495	-0.163547	-0.132738	-0.150515	-0.0279361	0.456394	-0.210555	0.466357	0.0237459
-0.0623436	-0.200109	-0.153521	0.0836805	0.0415749	-0.132689	0.347717	-0.114227	0.653513	0.0542289
-0.142054	0.00533775	-0.173458	0.202417	-0.0130214	-0.093	0.438411	-0.14475	0.595786	0.170777
0.0844065	-0.0874589	-0.00320062	-0.198559	-0.202941	-0.213155	1.23565	-0.148683	0.714285	0.0594254
0.132703	-0.170509	-0.151508	-0.104598	-0.244995	-0.0228882	0.337514	-0.247938	0.308904	0.214734
-0.0908121	0.0731817	-0.149358	0.139139	-0.22897	-0.0216092	0.435227	-0.152324	0.583161	0.30509
0.0362468	-0.134324	-0.145714	0.152848	0.481564	-0.048175	0.268334	-0.250638	0.453004	-0.0101607
-0.133168	-0.0364572	-0.0259704	0.310663	0.00294172	-0.187333	0.615964	-0.131602	1.2585	-0.158358
-0.0375221	0.0588261	-0.0951427	0.152241	-0.0983838	-0.101065	0.504081	-0.115507	0.369693	0.0777458
0.088638	-0.137672	-0.064104	-0.00211569	0.016939	-0.0509312	0.461269	0.0736807	0.831124	0.22722
-0.127255	0.0809138	-0.118415	0.252658	-0.176414	0.096111	0.139514	-0.0967984	0.193826	0.304464
0.141585	-0.225356	-0.164309	0.401684	0.0907943	-0.122375	0.787419	-0.154484	0.207849	0.0919136
-0.105591	0.00943387	-0.139584	0.185146	0.0638213	-0.0238187	0.560291	-0.170114	1.32223	0.303804
-0.0669642	-0.085814	-0.0366001	-0.00372742	-0.0343045	-0.123208	0.106946	-0.0416479	0.0727024	0.157949
0.1517	-0.122116	-0.0757347	0.31849	-0.0534779	0.0421798	0.634035	0.0421196	0.435841	-0.0627131
-0.189661	-0.180217	-0.211328	-0.048517	-0.148989	-0.173304	0.376784	-0.136302	0.357766	-0.0561229
0.0299052	-0.152715	-0.0826408	0.0601086	-0.0971038	-0.159781	0.430141	-0.180353	0.502076	-0.172053
0.0844834	-0.0160839	-0.19985	0.195054	0.0435951	-0.107938	0.314347	-0.212037	1.04685	-0.00244818
-0.207168	0.0302084	-0.119414	0.0943172	-0.0253377	-0.0375649	0.229577	-0.120066	0.200555	-0.0418457
-0.0311306	-0.129179	-0.238972	0.336651	-0.0866235	-0.0321756	0.715304	-0.141053	0.292223	0.0464581
-0.0570514	0.00667121	-0.0700392	0.0746389	-0.125498	-0.115052	0.169658	-0.09787	0.39058	-0.155108
-0.133407	-0.118214	-0.142444	0.0660566	-0.0497665	-0.0787367	0.254988	-0.126025	0.268726	-0.156523
-0.135387	0.0112905	-0.0726103	0.0999715	-0.158321	-0.150822	-0.122326	-0.303748	0.273732	-0.0362166
-0.105693	-0.0283647	-0.0268539	-0.11361	0.00102335	-0.061052	-0.117293	-0.206948	0.503185	-0.135871
0.0408318	-0.0391885	-0.033185	-0.0775823	-0.182724	-0.262022	-0.100236	-0.124769	0.389646	-0.137903
-0.107669	0.0170757	-0.160614	0.286557	-0.153515	0.00586131	0.0779024	-0.0575894	0.729489	-0.155588
-0.00762469	0.0994963	-0.0937467	-0.00417142	-0.0138861	0.0188432	-0.174917	-0.298387	0.226199	0.239733
-0.00513787	-0.156799	-0.175858	-0.0921266	-0.0793727	-0.184083	-0.255981	-0.0747017	0.542118	0.0781321
-0.133536	-0.0305553	0.101226	0.290397	-0.149231	-0.169091	-0.12328	-0.196519	0.616179	-0.03955
-0.0194881	-0.105679	-0.18231	0.129388	-0.0767727	-0.0879327	-0.244781	-0.0977707	0.360402	0.271532
-0.113819	-0.243489	-0.0842563	0.237361	-0.114987	0.180065	-0.107744	-0.138163	0.590173	0.0343402
-0.0311881	0.179779	-0.124017	-0.0987604	0.0580392	-0.110334	-0.0679695	-0.205658	1.4976	0.109782
0.0237166	-0.105071	-0.168048	0.292356	-0.0113251	-0.116398	-0.0282693	-0.0992526	0.333978	-0.0220091
-0.0267803	-0.142427	-0.0445911	-0.0841168	-0.0114683	-0.119283	-0.0692731	-0.152532	0.368518	0.0713918
0.077461	-0.1344	-0.148571	-0.170971	-0.280932	-0.110844	-0.202983	-0.29417	0.175689	-0.077285
-0.161617	-0.0320514	-0.187558	0.44486	0.00354841	-0.0315521	-0.15317	-0.10356	0.625245	-0.0377921
-0.295153	-0.0637807	-0.167476	0.361487	-0.126303	-0.0229025	-0.146102	-0.202023	0.387701	-0.244252
-0.0768968	-0.172198	0.0815346	0.697567	0.0707754	0.0746961	-0.0350014	-0.0657996	0.0856078	-0.265445
-0.116303	-0.0568559	-0.232605	0.188376	-0.131362	-0.179224	-0.0313326	-0.137235	0.296154	-0.0250896
0.00946315	-0.176342	-0.088807	0.419915	-0.0662137	0.0665639	-0.2233	-0.360262	0.284142	-0.0923847
0.161568	-0.198565	-0.264322	-0.215322	-0.097008	0.0785364	-0.0742637	-0.155877	0.265864	0.0510308
-0.217748	-0.141427	-0.154672	-0.0812543	0.0165249	-0.041701	-0.149541	-0.322588	0.33426	0.0523302
-0.12243	-0.0367294	-0.197149	0.303705	-0.104696	-0.128441	0.0802853	-0.0762821	0.283909	-0.155759
-0.270327	-0.249342	-0.150387	0.379944	-0.182308	-0.101928	-0.148951	-0.128519	0.751381	-0.167486
-0.180731	0.00615572	-0.0908328	-0.0108714	-0.149405	-0.148713	0.0827531	-0.124529	0.256844	-0.108447
-0.119968	-0.0225661	-0.1137	-0.113876	0.0995883	0.169508	-0.139382	-0.00353795	0.331412	0.00474956
-0.102947	-0.12447	-0.153215	-0.0335279	-0.0882351	-0.106686	-0.178041	-0.207183	0.379466	0.0166695
-0.031949	-0.0334861	-0.18406	0.402378	-0.0134752	-0.106399	0.0274791	-0.0997144	0.421496	-0.0931927
0.0473461	-0.0224431	0.0460886	0.0107262	-0.0167194	-0.052912	-0.252554	-0.0884015	0.898882	-0.109614
-0.0350347	-0.0614598	-0.0535089	0.206002	-0.109673	-0.021264	-0.0634751	-0.124299	0.330282	-0.115163
-0.12462	0.0882425	-0.277389	0.029815	-0.0558943	-0.137489	0.0601394	-0.0861941	0.814996	-0.209446
0.00172167	-0.217103	-0.0565164	0.439903	0.0720887	-0.202752	-0.191692	-0.271146	0.600818	0.127512
-0.0350503	-0.179531	-0.0716979	-0.0897224	-0.0820859	-0.0942909	-0.0291507	-0.105701	0.712001	-0.102449
-0.0142581	-0.162447	-0.195911	0.182315	-0.0757175	-0.0334034	-0.233217	0.0891858	0.516569	-0.147211
-0.0773335	0.0297067	-0.0135436	0.8474	-0.0128442	-0.0115699	-0.152633	-0.157341	0.510929	-0.166813
-0.0376888	-0.136371	-0.282306	-0.0999641	-0.0543902	-0.138945	0.0540429	-0.240393	0.320788	-0.102255
-0.136761	-0.144508	0.0095147	-0.0951604	-0.125026	-0.161778	-0.297505	-0.20879	0.418403	-0.175005
-0.0841865	-0.0153344	-0.130345	0.0436203	-0.0693397	-0.0279975	0.0624646	-0.236266	0.69719	-0.227828
-0.0697613	-0.0594488	-0.119576	0.254658	-0.21118	-0.0310765	-0.281513	-0.214925	0.469022	-0.224016
-0.125038	0.0151627	-0.109821	0.322343	-0.0311544	-0.128576	-0.216739	-0.0724011	0.519963	-0.00799565
-0.194651	-0.205412	-0.152002	0.141375	-0.0916945	-0.14743	-0.126675	-0.0289497	0.411159	-0.0822102
-0.180714	-0.245526	-0.239391	0.0809369	0.0073825	-0.145539	-0.260587	-0.184307	0.781622	-0.0673038
-0.0348084	-0.125998	0.099218	0.396233	-0.110791	0.0121556	-0.154127	-0.176832	0.784571	-0.198389
-0.00253098	-0.18107	0.00336627	0.000673407	-0.0604481	-0.0446566	-0.106553	0.327617	0.272395	-0.130301
-0.138421	0.0593171	-0.172525	0.251968	0.0499686	-0.0423641	-0.0855458	-0.195549	0.529395	0.0215341
-0.0450446	-0.00529517	-0.188222	0.462217	0.0563394	-0.15442	-0.119212	-0.124667	0.395023	-0.131004
0.035869	-0.0568249	-0.00120355	0.0635499	-0.12377	0.133794	-0.173634	-0.240718	0.555385	-0.247555
-0.0589417	-0.146278	0.158474	0.106413	-0.0190105	-0.0665117	-0.0785775	-0.155999	0.853746	-0.240572
-0.163358	-0.0598149	-0.135775	0.12654	-0.0266424	0.0168327	-0.118894	-0.105523	0.280682	-0.156418
0.0476828	-0.00674278	-0.153611	-0.052103	-0.120903	-0.125546	-0.0859939	-0.105217	0.606677	-0.101661
-0.174452	-0.122717	-0.121724	0.0720197	-0.0705525	0.023431	0.0232564	-0.191532	0.677435	-0.158522
0.0226545	-0.0920864	-0.186512	0.102519	-0.192174	-0.0287236	-0.254148	-0.221796	0.280915	-0.241192
-0.048466	-0.0535187	-0.13677	0.0382736	-0.0175497	0.0737967	-0.131487	-0.186818	0.37849	-0.0585636
-0.114306	-0.0280019	-0.0859828	0.100992	0.0924096	-0.0740576	-0.191152	-0.20998	0.588064	-0.167297
-0.257286	-0.195067	-0.0256284	0.0716747	-0.0651138	-0.0706387	-0.236401	-0.0875934	1.33313	-0.0435425
0.189311	-0.155351	0.032375	0.205779	-0.0849034	-0.0240077	-0.100386	-0.168051	0.318582	-0.144211
-0.145039	0.083336	-0.121721	0.188688	-0.160775	0.0420699	-0.108138	-0.23494	0.336155	-0.0183605
-0.209579	-0.0510369	-0.275019	0.418432	-0.143544	-0.0831494	-0.173196	-0.104442	0.563464	-0.22799
-0.120053	-0.000823977	-0.343302	-0.010185	0.0121803	-0.131054	-0.115792	-0.0183386	0.583663	-0.217948
-0.226466	-0.0577116	-0.231324	0.400567	-0.0731548	-0.0708193	-0.249327	-0.121559	0.363191	-0.269476
0.0173266	-0.00367411	-0.0519069	0.144865	-0.179511	-0.102765	-0.246702	-0.0948209	0.805392	0.00304271
0.0379697	0.0740473	-0.140349	0.402924	-0.0768814	0.0183746	-0.105623	-0.0280511	0.297199	-0.214821
0.0545496	0.0227692	-0.26308	0.510662	-0.0113925	-0.139279	-0.256694	-0.281434	0.64457	0.0375642
-0.160827	-0.113471	-0.121436	0.272716	0.0326753	-0.082272	-0.119708	-0.0827983	0.469229	-0.087094
-0.0748611	-0.0812605	-0.116907	0.0798798	-0.0433024	-0.0317679	-0.0856497	-0.122848	0.264792	-0.02095
-0.225784	-0.0531721	-0.117911	0.0375035	-0.0101079	-0.000498579	-0.0730525	-0.174408	0.411159	-0.0553414
-0.142932	-0.0838458	-0.222001	0.0846877	-0.0701286	-0.185873	-0.121464	-0.23927	0.627358	-0.0990661
-0.116992	-0.118388	-0.292754	0.37917	-0.16109	0.0212554	-0.0820689	-0.213709	0.271556	-0.120481
0.248854	0.0512625	-0.159498	0.0635816	-0.135623	-0.188608	-0.202792	-0.228867	0.284554	-0.245153
0.2323	-0.198687	-0.208042	0.143173	-0.252219	-0.0356308	0.0503413	-0.0799327	0.388993	-0.188117
-0.0753371	-0.127385	-0.163745	0.174008	-0.0342774	-0.13136	0.000380285	-0.134821	0.579559	-0.161527
-0.0162065	-0.0512035	-0.0967362	0.18322	-0.255553	0.0938127	-0.249773	-0.083777	0.349677	-0.25165
0.0457291	0.0447444	-0.293522	0.134897	0.0812	-0.0847901	-0.252451	-0.174223	0.0588382	-0.220125
-0.227277	-0.214842	-0.175072	0.00810157	-0.120412	-0.15988	-0.158605	-0.130425	0.29059	-0.121033
0.0939162	-0.20168	-0.291089	0.463245	-0.13894	-0.0664446	-0.126163	-0.134562	0.559091	-0.246219
-0.20611	-0.111396	-0.0595086	0.0183499	0.0697119	0.0408897	-0.262236	-0.164178	1.11602	-0.135356
0.132768	-0.0935955	-0.228722	0.386394	0.0094374	-0.042787	-0.0572983	-0.00488354	0.418915	-0.267861
-0.00367632	-0.0419144	-0.206209	0.0710207	-0.114311	-0.254505	0.117409	-0.0952808	0.265941	-0.141898
0.107166	-0.0575748	-0.111659	0.466104	-0.248077	-0.223113	-0.0899879	-0.0978244	0.618386	-0.150883
0.0346003	-0.041792	-0.170022	-0.197016	-0.0690626	-0.343663	-0.166733	-0.113268	0.246826	-0.162285
0.00951615	-0.159659	-0.2105	0.107278	-0.100499	-0.23123	-0.131298	-0.264827	0.508145	-0.233581
0.143975	-0.134655	0.0517575	-0.091042	-0.0676909	-0.246223	0.0330478	-0.11808	0.236272	-0.0868872
-0.103845	-0.195113	-0.242908	0.0466578	-0.229752	-0.18554	-0.225919	-0.147427	0.386752	-0.130829
-0.048352	-0.141014	-0.213111	-0.290524	-0.060905	-0.0558224	-0.0935524	-0.244808	0.810443	-0.18416
-0.0465544	-0.10392	-0.0869616	0.503607	-0.0659236	-0.188413	-0.0888323	-0.201404	0.331173	-0.124646
-0.220971	0.222009	-0.170356	0.348694	-0.0834479	-0.245773	-0.182454	-0.13721	0.287196	-0.156363
-0.314113	0.0308131	-0.103478	0.21723	-0.162811	-0.12571	0.202004	0.0341351	1.46969	-0.280965
-0.190589	-0.00964191	-0.170773	-0.16905	-0.0943717	-0.201929	0.0563306	-0.179732	0.679189	-0.214491
-0.167352	0.00199062	-0.0113765	-0.0136022	0.113012	-0.0821335	-0.245676	-0.098577	0.780059	-0.211655
-0.262485	-0.0215082	-0.203723	0.203404	0.00277892	-0.0349304	-0.10327	-0.219195	0.598379	-0.151497
-0.162782	-0.0516438	-0.169526	0.0870941	-0.00936828	-0.134679	-0.0578251	-0.142406	0.504451	-0.13342
-0.167842	0.0354248	-0.301648	0.0502578	-0.0267538	-0.206017	-0.215188	-0.158305	0.418735	-0.233063
-0.137426	-0.235413	-0.132664	0.0686472	0.0114172	-0.233526	-0.105691	-0.2663	0.361263	-0.206369
-0.0438244	0.0222495	0.0407395	0.0113948	0.220995	-0.0960139	-0.163492	-0.206203	0.619223	-0.323805
-0.0797228	-0.0170293	-0.208751	0.298217	-0.092213	-0.0707737	-0.0481619	-0.171808	0.727373	-0.326929
0.0838565	-0.0844052	0.00500931	0.0184116	-0.125621	-0.262533	0.0715304	-0.103483	0.499033	-0.162129
0.15843	-0.0333664	-0.141911	0.267129	0.042606	-0.146953	-0.240575	-0.172442	0.66221	-0.295417
-0.18592	0.0868639	-0.0355181	0.241144	-0.173764	-0.145613	-0.233332	0.0558525	0.81909	-0.271297
0.123954	-0.0861448	-0.0179553	0.381318	-0.198791	-0.223469	-0.244021	-0.0248328	1.22592	-0.126879
-0.0342351	-0.0688348	-0.228737	0.745091	-0.149635	-0.235261	0.143723	-0.30042	0.589831	-0.0951797
-0.208257	-0.0403644	-0.156663	0.0697472	-0.0420511	-0.160987	-0.179059	0.0096499	0.345397	-0.150521
-0.137256	0.0291271	-0.135385	0.118302	-0.117264	-0.225573	0.0628543	-0.0915789	0.258437	-0.0756092
0.0968163	-0.0366303	-0.186438	0.211482	-0.0310563	-0.198166	-0.195122	-0.171558	0.197256	-0.191792
-0.248332	0.0497188	0.145276	0.26427	-0.101571	-0.17306	-0.232536	-0.219055	0.509753	-0.291419
-0.14294	0.00206521	-0.0387032	0.336529	-0.0595289	-0.127817	0.0778495	-0.287938	0.235668	-0.270527
-0.159115	-0.178533	-0.0427979	0.451236	-0.0525356	-0.225298	-0.0645935	-0.0360228	0.373087	-0.0503496
0.0235112	0.0326394	-0.149446	0.109616	-0.245391	-0.322104	-0.0166655	-0.102907	0.200603	0.0851695
-0.269246	0.00944211	-0.0526591	0.520064	0.154304	-0.206107	0.160271	-0.0291005	0.572106	-0.259035
-0.0277885	-0.223182	-0.180039	-0.0193903	-0.23792	-0.210797	0.0772414	-0.159418	0.671599	-0.163575
0.0513546	-0.13006	-0.107095	0.172175	-0.101436	-0.249008	0.0698769	-0.0357804	0.391087	-0.169287
-0.220485	-0.0177823	-0.310969	0.489422	-0.178276	-0.0695123	0.182264	-0.108839	0.27237	-0.320234
-0.211177	-0.115619	-0.174752	0.0777504	-0.153402	-0.208212	0.164738	-0.309398	0.702111	-0.318481
-0.142853	-0.145346	-0.193075	0.303995	-0.166462	-0.212686	0.416433	-0.171289	0.317107	-0.13666
-0.184724	-0.0311313	-0.199921	0.372043	-0.175717	-0.204419	0.257753	-0.162519	0.614884	-0.252371
0.209456	-0.131681	-0.278028	0.227659	-0.0293938	-0.0928902	0.130322	-0.10913	0.332658	-0.250994
0.0301992	-0.262832	-0.190212	0.0772865	0.0495967	-0.174383	-0.0878611	-0.152863	0.707431	-0.151368
0.102858	-0.186665	-0.16275	0.202403	-0.198953	-0.241937	0.454206	-0.310609	1.03528	-0.147541
-0.161711	-0.237284	0.00986609	0.302523	-0.0742018	-0.115838	0.0349647	-0.267191	0.291792	-0.151978
0.126534	0.0139959	-0.0120493	0.412383	-0.038523	0.0557687	0.183868	-0.108398	0.500175	-0.318621
-0.0503137	-0.10041	-0.176454	0.391982	-0.299794	-0.0758799	0.138099	-0.127459	0.78444	-0.0599137
-0.270152	-0.0548767	-0.161209	0.0619674	-0.0678645	-0.148806	0.0957787	-0.167198	-0.025637	-0.116509
0.183014	0.0692538	-0.14613	0.562679	-0.173754	-0.236378	0.0363694	-0.0815853	0.31985	0.0841277
-0.187277	-0.0370688	-0.0924658	0.0275442	0.0357678	-0.201125	-0.152933	-0.142754	0.399259	-0.280717
-0.0315158	0.0192416	-0.342269	0.0992223	-0.151171	-0.169858	0.199961	-0.172423	0.605088	-0.268747
-0.178193	-0.0811699	-0.136594	0.208578	-0.104553	-0.177225	0.0678469	-0.23113	0.324398	-0.0715532
-0.257657	-0.0769923	-0.0764514	0.150984	-0.213923	-0.261722	-0.0266413	-0.0628336	0.726787	-0.0366432
-0.190869	-0.187653	-0.128391	0.199543	-0.101648	-0.117113	0.00354622	-0.143364	1.29703	-0.104369
-0.18412	-0.147772	-0.12829	-0.0555511	-0.229098	-0.167946	0.374976	-0.189975	0.507932	-0.206406
-0.0416088	-0.0123001	-0.00513614	0.302906	-0.058435	-0.10388	0.252255	-0.0785432	0.248674	-0.290195
-0.1233	-0.0640454	-0.04387	0.11185	-0.141964	-0.244821	0.16734	-0.0502918	0.458537	-0.237271
-0.0728554	-0.0656131	-0.115614	-0.0806732	0.212116	-0.191551	-0.144669	0.0371439	0.343076	-0.0242859
0.0645538	-0.0718695	-0.144597	0.0117111	-0.0950398	-0.226269	-0.0316082	-0.0619349	0.284075	-0.189044
-0.0388617	-0.0885012	-0.089379	0.210881	-0.102272	-0.144381	-0.163372	-0.19001	0.556438	-0.268047
-0.190199	-0.209465	-0.224319	0.0470075	-0.0528678	-0.21546	-0.00415812	-0.144989	0.142026	-0.184848
-0.238685	-0.138983	-0.14211	0.341694	-0.0697171	-0.0207189	-0.133788	-0.0261997	0.130151	-0.250342
-0.252538	-0.135756	-0.0537052	0.344323	-0.0942876	-0.0810148	-0.239632	-0.216305	0.609521	-0.165752
-0.163946	-0.115666	-0.120595	0.299499	0.104533	-0.183378	-0.053135	-0.183819	0.534461	-0.163116
-0.116536	-0.121732	-0.159172	0.0716394	-0.0306581	-0.0807163	0.129754	-0.158143	0.227929	-0.0442519
0.033771	-0.310792	-0.131727	-0.0389028	-0.177418	-0.138431	0.225057	-0.0684295	0.447648	-0.305387
-0.0148051	-0.125927	-0.0356507	0.0901128	-0.147156	-0.182971	-0.0518521	-0.132272	0.35472	-0.268862
-0.0830474	-0.0508478	-0.305847	0.171074	-0.0854488	-0.0576955	-0.0415576	-0.211526	0.251953	-0.264998
-0.0333604	0.0709543	0.0926205	0.420025	-0.164497	-0.147909	0.0919772	-0.150621	0.851872	-0.294672
0.0606703	0.162976	0.0847624	0.0388744	-0.107749	-0.197476	-0.0769093	-0.146585	0.650641	-0.170033
-0.0435973	-0.144793	-0.168861	0.0755762	-0.143382	-0.0766079	0.194007	-0.172891	0.457516	-0.207136
-0.177307	-0.133241	-0.130266	0.0764801	-0.0347739	-0.148774	0.00857949	-0.232303	0.856301	-0.350061
0.0142577	-0.0870228	0.0183875	0.308369	0.02688	-0.165496	0.108867	-0.204731	0.178489	0.0186407
-0.201442	-0.03382	-0.206483	0.463028	-0.163093	-0.110581	-0.0891012	-0.0486118	0.410865	-0.131458
0.0659071	-0.197982	-0.051876	0.178992	-0.153956	-0.103461	0.126068	-0.232588	0.506589	-0.178544
-0.100827	0.138656	-0.121258	0.373064	-0.0692567	-0.18802	0.240059	-0.04937	0.370502	-0.128582
-0.234054	-0.0786985	-0.119666	-0.0666509	-0.150166	-0.315504	0.875036	-0.111128	0.941029	-0.1737
0.00613781	0.111951	-0.100874	0.507266	-0.054584	-0.125979	0.0454605	-0.262888	0.348737	-0.233465
0.0801722	-0.200544	-0.086791	0.176999	-0.131281	-0.145568	0.281462	-0.291024	1.06499	-0.150312
-0.290756	0.0192976	-0.136264	-0.132453	0.0174292	-0.0970417	-0.185793	-0.109918	0.471167	-0.143967
-0.154749	-0.0561918	-0.208684	0.445764	-0.105491	-0.312478	0.254842	-0.264226	0.445977	-0.181765
-0.186502	-0.126672	-0.0757909	0.159574	-0.117542	-0.172534	0.0374683	-0.258843	0.316163	-0.0693319
-0.293008	-0.0241235	-0.012362	-0.00824734	-0.164144	-0.171238	0.230703	-0.101615	0.572484	-0.20332
-0.304164	-0.12513	-0.109684	0.130103	-0.0371468	-0.0452678	0.106759	0.0770499	0.248149	-0.331766
-0.235736	-0.214777	0.142787	0.394554	0.0250068	-0.207246	0.0422744	-0.185504	0.243844	-0.21525
-0.227945	-0.0672962	-0.0842642	0.162848	-0.12215	-0.13658	0.0395484	-0.119713	0.431796	-0.248298
-0.175925	0.165176	-0.0561979	-0.0921932	-0.262369	-0.187006	0.213854	-0.217602	0.257796	-0.342639
-0.0298427	-0.12429	-0.130191	0.101423	0.37569	-0.244489	0.0597147	-0.0910851	0.731864	0.162102
-0.181285	-0.136813	-0.205821	-0.0121633	0.286572	-0.110206	0.119555	-0.164459	0.284544	-0.180826
-0.0245979	0.0314509	-0.167325	0.0611409	0.615785	-0.182412	0.0290342	-0.039765	0.442572	-0.223873
0.0975805	-0.118662	-0.209271	-0.113652	0.186137	-0.0701818	0.00491524	-0.0951977	0.259108	-0.131653
-0.141646	-0.169271	-0.0675241	0.114659	0.41004	0.0257397	-0.0933364	-0.153449	0.427697	-0.24085
-0.264513	-0.102986	-0.190737	0.219326	0.266352	-0.0694263	0.0376209	-0.029834	0.391902	-0.206368
0.0667065	0.100254	-0.163584	0.208558	0.693077	-0.201671	0.297649	-0.186976	0.448895	-0.19978
-0.212413	0.130539	-0.126992	0.299542	0.162962	-0.0676952	0.192097	-0.0744584	0.318816	-0.0313126
0.028221	-0.197644	-0.0287221	0.716519	0.328288	-0.158756	-0.0250201	-0.185016	0.948028	-0.0963915
-0.0277648	-0.1834	-0.100856	0.319451	0.163672	-0.180397	0.151067	-0.0773514	0.324826	-0.241751
-0.138926	-0.27393	-0.189891	-0.00830095	0.471293	-0.106497	0.307613	0.0318785	0.908164	-0.231154
-0.129373	0.133277	-0.193415	0.0990501	0.512498	0.0215965	-0.197026	0.00440308	0.618638	-0.218149
-0.142737	-0.25651	-0.0615449	-0.0141832	0.424404	-0.0687771	0.379726	-0.141585	0.327371	-0.242995
-0.1538	-0.147699	-0.129231	0.401669	0.283857	-0.140429	0.3789	-0.0271217	0.205161	-0.278204
-0.11869	-0.0926459	-0.216593	0.310103	0.121213	-0.199555	0.122699	-0.154526	0.461004	-0.333675
0.0528916	-0.10878	-0.0500257	0.402685	0.533146	-0.173821	0.0878473	-0.221903	0.606117	-0.0502484
0.00484714	-0.124161	0.0910674	0.392972	0.11146	-0.234079	0.296393	-0.219205	0.523161	-0.1653
0.104117	-0.172292	-0.22712	0.11491	0.438693	-0.105743	0.0742083	-0.171411	0.550172	-0.139932
-0.20456	-0.00553547	-0.0881847	0.298126	0.435566	-0.0477581	0.479112	-0.189562	0.384285	-0.0625276
0.129696	-0.178649	-0.170554	0.270627	0.474027	-0.103964	0.390233	-0.20104	0.347227	-0.00801518
-0.273693	0.0241725	-0.0902043	0.160507	0.426661	-0.0762309	0.0506778	-0.0745845	0.526255	-0.0639958
0.0643725	-0.18898	-0.210695	-0.0843686	0.494305	-0.136203	-0.013922	-0.333959	0.436032	-0.0761688
-0.0409276	-0.124502	-0.105765	-0.0733899	0.194534	-0.184767	0.194446	0.00945626	0.23384	-0.0558518
-0.0745279	-0.100888	-0.0811977	0.286574	0.554039	-0.0774489	0.255992	-0.16381	0.35391	-0.0643101
-0.0374085	-0.197916	-0.149309	0.0237551	0.26473	-0.193169	0.138059	-0.186534	0.449462	-0.265899
-0.0887176	-0.184322	-0.00582276	0.011651	0.245343	-0.142196	-0.0142914	-0.246094	0.430829	-0.189293
-0.164586	-0.00204994	-0.0637169	-0.0764319	0.376464	-0.0500389	0.256092	-0.111758	0.550227	-0.260579
-0.0896648	0.0136366	-0.155798	0.206418	0.141853	0.0163659	-0.2361	-0.100199	0.381678	-0.227635
-0.157229	-0.074234	-0.0271988	0.253317	0.26588	-0.0615903	0.241363	-0.221046	0.48287	-0.213463
-0.218011	-0.0507263	-0.205777	0.019457	0.578925	0.476773	-0.177835	-0.231124	0.389783	-0.176697
0.110367	-0.208344	-0.231881	0.0385516	-0.0202154	0.385405	0.014833	-0.0784414	0.386539	-0.164397
-0.082053	-0.0445082	-0.221279	0.137692	0.463776	0.778173	-0.0964611	-0.0394728	0.463067	-0.176211
-0.024256	-0.11281	-0.103651	0.259435	0.324713	0.45611	0.0986133	-0.257137	0.70856	-0.156503
-0.252749	-0.187907	-0.0614725	0.167201	0.494927	0.508692	0.120194	-0.106752	0.455588	-0.221827
-0.299459	0.0215845	-0.201244	0.0624922	0.442881	0.581356	-0.0971299	-0.221237	0.552814	-0.196935
-0.0259621	-0.110624	-0.152661	-0.0676018	0.446277	0.442464	-0.1135	-0.172842	0.0813515	-0.272488
-0.0403278	-0.255352	-0.112981	0.110125	0.363205	0.326897	-0.143864	-0.135262	0.363881	-0.146654
-0.0783518	-0.209199	-0.0693282	0.571893	0.296553	0.156243	0.00455544	-0.128656	0.963171	-0.151474
-0.100107	-0.097395	0.0902276	0.204562	0.341594	0.00343183	0.222423	-0.204377	0.695638	-0.335135
-0.181435	0.280366	-0.0695775	-0.0176768	0.790119	0.248753	0.0680956	-0.241019	0.615003	-0.137779
0.0131283	-0.112409	-0.214169	0.12437	0.565636	-0.0301124	-0.178286	-0.122361	0.352946	-0.0733012
-0.133266	0.109619	-0.321823	0.43229	0.380969	0.41461	0.0696403	-0.0777228	0.693186	-0.260259
0.0146208	-0.142803	-0.0641815	0.00593635	0.334355	0.43838	0.0971604	-0.299579	0.288686	-0.170169
-0.0206523	-0.0776163	-0.153152	0.276114	0.160687	0.174546	0.308365	-0.0210117	1.32416	-0.171769
-0.264972	-0.084669	-0.226204	0.23614	0.425773	-0.0012161	-0.0559892	-0.0323312	0.306626	-0.137836
-0.248332	0.014506	-0.0568434	0.0905357	0.362353	0.482681	0.107043	-0.0792301	0.468873	0.0816796
-0.191811	0.170335	-0.0183445	0.0650311	0.0692673	0.347103	0.120298	-0.1748	1.57729	-0.358589
-0.231518	-0.155083	-0.0120387	0.0754582	0.271367	0.118563	0.199076	-0.1968	0.561265	-0.222877
-0.075727	0.0128453	-0.233087	-0.0389235	0.174202	0.554603	0.0721548	-0.109466	0.488852	-0.205988
-0.145507	-0.243827	-0.211573	0.287881	0.234874	0.219927	0.364992	-0.127367	0.277841	-0.184374
-0.0337196	-0.208092	-0.0115327	0.274859	0.0382027	0.00295313	0.103826	0.0477094	0.292458	-0.0746014
-0.157244	-0.056398	0.00217755	0.406089	0.860091	0.302126	0.21723	-0.21424	0.216965	-0.25676
-0.247907	-0.0701974	-0.158401	0.225618	0.316537	0.371692	-0.108616	-0.150294	1.11844	-0.271259
-0.21203	0.183997	0.0144324	0.111731	0.246474	0.266073	-0.107251	-0.202689	0.717823	-0.338702
-0.0166718	-0.0823318	-0.21092	-0.0752466	0.218978	0.159094	-0.0232689	-0.231314	0.285816	-0.243875
-0.185553	0.140775	-0.100547	0.0422848	0.428349	0.330981	0.0303871	-0.14225	1.07412	-0.226927
-0.0472079	-0.05618	-0.115841	-0.136988	0.328815	0.681522	0.211027	0.510377	0.66939	-0.197855
-0.154027	-0.0601545	-0.179819	0.264837	0.483056	0.160611	0.141699	-0.179566	0.697295	-0.265809
0.031209	-0.126941	-0.103225	0.424252	0.427155	0.0562606	-0.040046	-0.179915	0.66321	-0.358646
-0.149591	-0.0723819	-0.158629	0.030563	0.311392	0.246328	0.341938	-0.170591	0.637427	-0.238164
-0.206814	-0.0518103	-0.0374029	0.338531	0.241272	0.488999	0.0264836	-0.195075	0.949601	-0.306756
-0.169791	-0.219082	-0.185563	0.216382	0.629094	0.152691	-0.0255492	-0.0525945	0.252804	-0.155107
-0.0186815	-0.177576	-0.207947	0.0617823	0.584166	0.519223	0.326293	-0.107815	0.574333	-0.242239
-0.082994	0.0091427	0.0315554	-0.160246	0.197915	0.259913	0.0048163	-0.247181	0.730988	-0.307928
-0.141052	0.0269325	-0.234707	-0.0957083	0.24507	0.335251	0.324081	-0.265666	1.26815	-0.224501
0.0192352	-0.0359111	-0.262006	-0.0563348	0.376688	0.569056	0.385236	-0.00878524	0.114268	-0.133088
-0.237706	0.123224	-0.124805	0.469279	0.510702	0.129079	0.184225	-0.156119	0.66602	-0.206884
-0.0319135	-0.00167535	-0.0364252	0.105225	0.341399	0.532285	-0.12474	-0.102314	0.536812	-0.298851
-0.0731995	-0.0763431	-0.0726231	-0.0376355	0.314193	0.385594	-0.0233948	-0.180711	0.205637	-0.195779
-0.145734	-0.0188026	-0.0030653	-0.0918108	0.588905	0.201608	-0.0997102	-0.127421	1.11461	-0.180432
0.0251349	-0.0923021	-0.0537748	0.0791283	0.204364	0.231743	0.433966	-0.209971	0.618541	-0.224342
-0.192711	-0.0495237	-0.02362	0.247745	0.43756	-0.0771965	0.154388	-0.227512	0.293597	-0.129781
-0.0677498	-0.108508	-0.0196394	-0.0991111	0.0427297	0.414002	0.408801	-0.0722423	0.900632	-0.224271
-0.289701	-0.112816	0.191954	0.185167	0.349949	0.129232	-0.0698071	-0.217903	0.560903	-0.0423392
0.0135986	0.0601421	-0.00955823	0.359889	0.631836	0.218682	-0.102264	-0.21435	0.305868	-0.187631
-0.167813	0.274106	-0.214786	0.234109	0.347703	0.249398	0.252585	-0.226508	0.477928	-0.113966
-0.2822	-0.135066	0.116906	0.159939	0.184834	0.327268	-0.011385	-0.0984531	0.70218	-0.227723
-0.174257	-0.138212	-0.202909	0.323368	0.147924	0.0262822	0.154432	-0.198761	0.826167	-0.279274
-0.0836504	-0.223176	-0.171576	-0.207463	0.53691	0.116044	0.210165	-0.173532	0.393004	-0.224325
-0.217009	-0.0860673	-0.316216	0.36617	0.511694	0.416257	-0.0207734	-0.0421123	0.679417	-0.235786
0.052429	-0.129279	-0.170248	-0.0403069	0.542428	0.0666328	-0.029089	-0.336802	0.322458	-0.014554
-0.272146	-0.0929789	-0.0500673	0.0369348	0.348989	0.122838	0.125955	-0.0203427	0.855084	-0.239351
-0.283347	-0.217661	-0.12634	0.27382	0.233128	0.53696	0.312407	-0.178949	0.393461	-0.144623
-0.252423	0.0180715	-0.165095	0.0804814	0.283798	-0.0100697	0.0388324	-0.163003	0.617544	-0.262196
-0.333619	-0.0455573	-0.1371	0.143449	0.435131	0.193475	0.133576	-0.13544	0.547221	-0.264693
-0.0927465	-0.127296	0.0118387	0.0311562	0.389141	0.0730934	0.420017	-0.0857385	1.19588	-0.328428
0.00882781	0.126289	-0.0561971	0.0281979	0.224369	0.59797	0.227326	-0.095278	0.395975	-0.313612
-0.180147	0.0188769	-0.0977486	0.303178	0.155999	0.663409	0.0521047	-0.0437063	0.464123	-0.0997153
-0.275134	-0.081942	0.0582385	-0.15606	0.760971	0.352539	0.226126	-0.0385651	0.585664	-0.165897
-0.0190957	-0.164312	-0.17528	0.0358658	-0.0152643	1.05811	-0.126527	-0.130368	0.587234	-0.152806
0.162718	0.0632442	-0.164856	0.252632	-0.277729	0.313648	-0.245377	-0.0984356	0.345471	-0.193995
-0.00366951	-0.287998	-0.0394214	-0.00891858	-0.160132	0.275116	0.144525	-0.201696	0.473166	-0.148723
-0.146674	-0.0835819	-0.0535643	0.229104	-0.144937	0.443149	0.0736901	0.0347317	0.649374	-0.130921
-0.00628325	-0.0463305	-0.124984	0.104176	0.0376534	0.470335	0.573815	-0.0133068	0.615283	-0.276025
0.175207	-0.0631387	-0.0975993	0.0345498	-0.184216	0.224407	0.152302	-0.0408758	0.510094	-0.278777
0.0701952	-0.211528	-0.188078	0.384829	-0.195173	0.248413	0.0276887	-0.168729	0.268077	-0.242606
-0.132419	-0.200394	-0.162962	0.0148292	-0.120249	0.0465748	0.299403	-0.00845606	0.618959	-0.189074
-0.137547	0.112321	-0.205292	0.328149	-0.160294	0.262855	0.20176	-0.163289	0.704485	-0.148391
-0.117855	-0.104898	-0.146903	0.413066	-0.0788517	0.35765	-0.0449456	-0.057317	1.31059	-0.285691
-0.134577	-0.0397633	-0.0668887	0.278129	-0.221558	0.0786244	-0.0120017	-0.296464	0.410434	-0.234976
-0.102899	-0.0940909	-0.0648095	0.524863	-0.229415	0.688418	-0.039167	-0.252445	0.689517	-0.0858048
0.0424504	-0.198286	-0.0577636	-0.0240379	-0.225398	0.337026	-0.120487	-0.185693	0.380368	-0.232556
0.143069	-0.0968293	0.00509797	0.185706	0.00232844	0.207108	0.0634183	-0.17287	0.632252	-0.255714
-0.283837	-0.162171	0.020192	0.150277	-0.0936244	0.888443	0.0841031	-0.182789	0.466106	-0.103925
-0.0746793	0.0639334	-0.122024	0.00850786	-0.134639	0.0464574	0.0381009	-0.235788	0.285729	-0.0879146
0.0081945	0.040986	-0.201858	0.0833244	-0.0937803	0.0644431	0.169412	-0.0981536	0.129436	0.00829813
-0.0950724	-0.159244	-0.291898	0.120022	-0.105013	0.533842	0.0110674	-0.131089	0.430076	-0.165747
-0.0977789	-0.0199391	0.070793	0.0370819	-0.148024	0.391865	0.0350662	-0.0483959	0.43432	-0.120005
-0.0848021	-0.098273	-0.202781	0.0906108	-0.152267	0.575435	-0.00628897	-0.314433	0.35992	-0.126224
0.033679	0.0835543	-0.0736139	0.189898	-0.197609	0.285111	0.0304615	-0.245311	0.626545	-0.162968
0.183471	-0.0368337	-0.244363	0.446437	0.0165962	0.409067	-0.150716	-0.109957	0.787596	-0.270148
-0.172596	-0.249063	-0.165836	0.0907846	-0.148555	0.517039	0.132355	-0.164373	0.34781	-0.258557
-0.121364	-0.104055	-0.0398872	0.490814	-0.156603	0.0439443	0.111299	-0.147494	0.661718	-0.197316
-0.145797	-0.150011	-0.163747	0.271058	0.0188364	0.444481	-0.0265181	-0.224748	0.232368	-0.300654
0.0870158	-0.209061	-0.0894192	-0.0875328	-0.208433	0.296926	-0.00366612	-0.036388	0.471703	0.0246458
0.210057	-0.17231	-0.14871	0.346923	-0.0466376	-0.0254051	0.168718	-0.142598	0.55616	-0.272986
-0.0207454	-0.162969	-0.151247	0.220921	-0.260862	0.628192	0.288567	-0.0850502	0.505369	-0.127253
0.0499873	0.0902768	0.0445667	-0.144902	-0.116625	0.406238	-0.00168892	-0.0313845	1.31647	-0.201672
0.0669412	0.0127015	-0.0947594	-0.104182	-0.267736	0.364455	0.106	-0.0572857	0.971068	-0.137025
0.0864646	0.198226	-0.0455534	0.235884	-0.208561	0.498715	0.228928	-0.117388	0.456833	-0.13897
-0.0567347	-0.0794177	-0.164952	0.110984	-0.0200413	0.310727	0.33253	-0.162213	1.0191	-0.26206
-0.211121	-0.160782	-0.0491185	0.333088	-0.0941256	0.434845	-0.221609	-0.238421	0.204993	-0.0814065
-0.213462	-0.00412765	-0.118735	0.166889	-0.127486	0.914445	0.0847805	-0.0494261	0.4501	-0.14753
0.0514102	0.0236009	-0.21077	0.456573	-0.190878	0.645629	-0.0873982	-0.163187	0.565439	-0.177218
0.00927095	-0.0767229	-0.0328932	0.37649	-0.266196	0.186801	-0.023301	-0.0628897	0.440222	-0.154894
0.0101001	-0.149118	-0.0673441	0.340773	-0.196262	0.0343481	0.06968	-0.241036	0.493421	-0.272878
0.0357925	-0.236707	-0.101177	0.433145	-0.260449	-0.195884	-0.188094	-0.0288078	0.27195	-0.183277
-0.173538	-0.108808	-0.109038	0.335623	0.1651	0.211289	0.162723	-0.243587	0.380818	-0.189031
-0.0881367	-0.0984335	-0.161017	0.173449	-0.130161	0.129456	0.0749054	-0.225706	0.706748	-0.297216
-0.0845113	-0.0238243	-0.170276	-0.163682	-0.124673	-0.0436707	0.263018	-0.00201657	0.307259	-0.108715
-0.108568	-0.109646	-0.285832	0.309047	0.0738374	-0.226851	0.144984	-0.223521	0.506669	-0.152912
-0.168078	-0.132486	-0.0848967	0.502819	-0.236948	-0.083195	0.26942	-0.225811	0.643679	0.0646712
-0.0446349	0.123942	-0.180164	0.127546	-0.108523	-0.00869371	-0.0171336	-0.277489	0.516973	-0.314481
-0.0857321	-0.207054	-0.18949	0.00352043	-0.0341101	-0.135809	0.0182773	0.161676	0.414495	-0.0422616
-0.0682981	0.0408757	-0.131026	-0.0260836	-0.183845	0.0932966	-0.0936203	-0.232016	0.60856	-0.0591332
0.0953723	-0.19901	-0.200139	0.0655914	-0.135001	-0.199042	0.274855	-0.0634392	0.253948	-0.30473
-0.26237	-0.11203	-0.0172564	-0.0825784	-0.01938	-0.318467	0.08502	0.569631	0.447228	0.0105154
-0.265382	-0.0521361	-0.0185498	0.440679	-0.217271	-0.112723	0.151216	0.66322	0.49225	-0.0953283
-0.0965706	-0.274613	-0.224259	0.102482	-0.135072	-0.15393	0.390814	0.37776	0.554358	-0.231048
-0.0219267	-0.006546	-0.0985024	0.454058	0.12152	0.0545889	0.367014	0.167052	0.475489	-0.235197
-0.136862	-0.0746146	0.00471329	0.232823	-0.0188545	-0.250952	0.504088	0.440571	0.581687	-0.130461
-0.112714	-0.142319	-0.0740816	0.312548	-0.123943	0.00998597	-0.0540654	0.61689	0.781562	-0.0968329
0.131076	-0.171543	-0.0551134	0.130123	-0.14805	0.0473863	0.312003	0.585407	0.239802	-0.222381
-0.0701234	0.100079	-0.205613	0.0620119	0.0889473	0.0289519	0.255362	0.759859	0.422429	-0.086311
0.0920107	0.117034	0.0723046	-0.000519084	-0.079622	-0.11668	0.0149857	0.529307	0.113769	-0.222854
-0.142138	-0.134082	-0.25009	-0.191828	-0.1312	0.0333015	0.193435	0.522068	0.385468	-0.186512
-0.188775	-0.0371902	-0.151362	0.376272	-0.0141248	-0.166085	-0.203737	0.47355	0.525063	-0.189695
-0.0169734	-0.0748244	-0.161909	0.257778	-0.303868	-0.0652518	0.200629	0.153412	0.602571	-0.0627494
-0.108519	-0.230489	-0.167707	-0.051059	-0.0847593	-0.046833	0.134491	0.656819	0.364935	-0.0932061
-0.0816773	0.0158634	-0.312376	0.139448	-0.0997168	-0.216612	0.57429	0.412386	0.274341	-0.286259
-0.162828	-0.264099	-0.0813806	0.399909	-0.208788	-0.30528	0.260114	0.746379	0.660664	-0.259782
-0.0221647	0.024006	0.0140399	-0.117822	-0.1519	-0.259499	0.214196	0.597008	0.662398	-0.187953
-0.163169	0.164989	-0.122227	0.471623	0.0361942	-0.191076	0.376035	0.464317	1.01647	-0.176016
0.0226851	-0.117068	-0.232175	0.271991	0.1419	0.198154	0.198967	0.632166	0.482924	-0.133795
-0.0594614	-0.123232	-0.0637768	0.447945	-0.128338	-0.157972	0.184259	1.50464	1.44249	-0.205042
-0.100587	0.0330427	-0.176322	-0.0945962	-0.180492	-0.139382	-0.0943027	0.605943	0.35676	-0.134334
-0.284847	-0.00645205	0.0354267	0.189005	-0.168577	-0.0285211	0.542789	0.220363	0.256626	-0.127083
-0.0775268	-0.0610136	-0.00189277	-0.203096	-0.171502	-0.1379	0.20008	0.439249	1.02614	-0.175844
0.0276515	-0.152157	-0.164781	0.667899	-0.21739	-0.100633	0.0314095	0.475383	0.333414	0.207715
-0.212882	0.0171745	-0.279023	0.1989	0.0209426	-0.196652	0.394936	0.574738	0.746397	-0.211184
0.0693868	-0.148029	-0.0665457	0.165636	-0.0677133	-0.236935	-0.263015	0.194026	0.896254	-0.177171
-0.178602	0.0103263	-0.184932	0.108819	0.00622188	-0.0412149	0.323402	0.600011	0.535749	-0.167543
-0.167802	-0.0176475	-0.0869659	0.251938	-0.165907	-0.233175	0.112877	0.63688	0.665518	-0.137622
-0.107109	0.0548081	-0.210384	-0.0287046	-0.0550781	-0.164828	0.16093	0.57215	0.714513	-0.142973
0.162185	-0.204253	-0.000845812	0.0142916	-0.129423	-0.0106064	-0.163478	0.467278	0.435108	-0.00415518
-0.0671498	-0.00424624	-0.0697532	-0.00171962	-0.218345	-0.0209896	0.247575	0.860216	0.356995	-0.212822
-0.151155	-0.223946	-0.145812	0.344907	-0.12434	-0.0746388	0.136716	0.865002	0.42699	-0.0985473
-0.194228	0.0208316	-0.325101	0.274509	-0.0169075	-0.0469034	0.0806096	0.542559	0.467365	-0.216929
-0.164622	-0.190368	-0.233739	0.155003	-0.0809591	0.000846238	-0.188315	0.882365	0.596717	-0.322254
-0.161436	-0.0783564	-0.0515851	-0.0718445	-0.194129	0.0597741	-0.0430771	0.601542	0.650681	-0.157524
-0.225179	-0.0664739	-0.281775	0.305625	-0.20867	-0.285789	-0.0234208	0.544126	0.569556	-0.236743
-0.0207097	-0.120734	-0.106365	0.208681	-0.118956	-0.0467326	0.193237	0.766406	0.368475	-0.258708
-0.312374	0.0946264	-0.114063	0.555172	-0.168889	-0.0872373	0.347455	0.464031	0.399356	-0.269988
0.12062	-0.139224	-0.153327	0.168234	-0.128563	-0.251747	-0.159129	0.652484	0.837757	-0.15857
0.0733618	-0.161723	-0.0742053	0.274772	-0.146441	-0.0673077	0.0639818	0.713355	0.164819	-0.204187
-0.074252	0.0539226	-0.123126	0.193563	-0.0691245	-0.0978079	0.37868	0.57649	0.364935	-0.213344
-0.073995	0.0504745	-0.0996715	0.103002	-0.0366656	-0.227175	-0.0159236	0.571406	0.612393	-0.018365
-0.00326843	-0.081455	-0.258606	-0.0305937	-0.140052	-0.145435	-0.0107352	0.510529	0.288059	-0.206616
0.110057	-0.120895	-0.173143	0.136732	-0.133404	-0.252711	0.0211274	0.742971	0.496091	-0.0578203
0.0367272	0.0207521	-0.144774	0.0428064	-0.1129	0.178813	0.105661	0.529388	0.0139971	-0.127717
-0.153641	-0.173881	-0.0851013	-0.0344443	-0.0965233	-0.207055	0.233062	0.63442	0.810208	-0.251691
0.0343032	-0.118223	-0.112078	0.464475	-0.13739	-0.0328165	0.167556	0.659922	0.65917	-0.14744
-0.160242	-0.104622	-0.160086	0.0437009	-0.163869	-0.106663	0.287153	0.717128	0.609206	-0.344433
-0.0953126	-0.273904	-0.0586195	0.142235	0.305896	-0.197853	0.468929	0.677483	0.358567	-0.0772786
0.0790157	-0.265771	-0.0836251	-0.0935237	0.0635989	-0.174783	0.0190283	0.418933	1.01102	-0.191456
-0.123181	0.00349364	-0.219891	0.15182	-0.0462365	-0.0383287	0.208964	0.519683	0.872671	-0.0502591
-0.122258	-0.113738	-0.252201	0.341993	-0.223871	-0.0579065	-0.112542	0.527248	0.627092	-0.128125
-0.0453966	-0.162599	-0.218001	0.304463	-0.0876775	0.0591203	-0.0871479	0.114451	0.505331	-0.18873
-0.0953623	0.0975044	-0.0861678	0.0303221	-0.20134	-0.182999	0.184886	0.623133	0.425273	-0.179123
-0.145252	-0.174449	-0.176755	0.133158	-0.120394	-0.216118	-0.136851	0.548854	0.634794	-0.159419
-0.0224423	-0.213865	-0.209194	0.924324	-0.117949	-0.242318	-0.130367	0.0236368	0.54457	-0.0231385
-0.216164	-0.0605281	0.0510912	0.510204	-0.0742185	-0.0467856	0.31221	0.059394	0.572574	-0.134121
-0.158926	-0.133115	-0.10403	0.228864	-0.223904	-0.251696	0.248153	0.588978	0.478674	-0.195475
-0.190129	0.154447	-0.0391961	0.252736	-0.132969	-0.146988	0.250335	0.919413	0.582873	-0.248728
0.0105912	-0.151898	-0.201162	0.136881	0.0682938	0.157252	-0.077812	0.593949	0.469314	0.066972
-0.00894696	0.218378	-0.159904	0.112808	-0.236487	-0.250149	0.197952	0.574312	0.526185	-0.163295
-0.176983	-0.142885	-0.110061	0.266749	-0.0557234	0.0749606	0.0662535	0.101348	0.310621	-0.212725
-0.0166907	-0.11765	-0.0383566	0.18351	0.0505852	-0.232509	0.181992	0.387251	0.323762	-0.149699
-0.00320619	-0.0552398	-0.0971978	0.131027	-0.111968	-0.125545	0.311852	0.446438	0.317976	-0.0861011
-0.0772965	0.0343269	-0.121205	0.0804154	-0.163828	-0.0565984	0.157259	0.538355	0.441542	-0.313549
-0.111964	0.142864	-0.11116	0.55027	-0.145998	-0.237182	-0.0371611	0.240493	0.698829	-0.140405
-0.000595941	0.0170273	-0.131652	0.0281088	-0.173775	-0.0724158	0.508466	0.0811056	0.557823	-0.0860653
-0.095157	-0.272553	0.0165116	-0.00481994	-0.0119177	0.0788721	0.516599	0.260781	0.670955	-0.219719
-0.0138462	-0.0860904	-0.190824	0.186958	-0.129178	-0.229929	0.464904	0.055002	0.522863	-0.18472
-0.123389	-0.246944	0.0751218	0.341068	-0.205339	-0.0917853	0.0390938	0.218118	0.630109	-0.0676472
-0.102369	-0.164069	-0.0993665	0.575453	-0.00605522	0.11055	0.252248	0.337987	0.457184	-0.0950001
-0.0924488	-0.0232859	-0.119695	-0.0218915	-0.147532	-0.0928404	0.30235	0.225332	0.950932	0.216765
-0.168842	-0.10236	-0.171251	0.347322	-0.116597	-0.226103	0.0546061	0.436485	0.580734	-0.139481
0.0294854	-0.0540305	-0.181943	0.0817842	-0.196007	-0.0675324	0.105772	0.320431	0.631231	-0.187377
0.134504	-0.226687	-0.195042	0.142662	-0.195452	-0.26255	-0.202238	0.48892	0.552963	-0.124172
0.196968	-0.100747	-0.200996	0.262039	-0.262745	-0.0671022	-0.143355	0.0573705	0.734032	-0.18866
-0.210537	-0.0867236	0.0119745	-0.0876669	-0.140443	-0.0846126	-0.195062	0.206295	0.496595	-0.223296
-0.032776	-0.304558	-0.121854	0.436977	-0.235072	-0.178946	-0.0658934	0.09598	0.30562	-0.170734
-0.144683	-0.20499	-0.0792006	0.135843	0.0449391	-0.0900633	-0.179888	0.21755	0.702839	-0.0783465
-0.0267624	-0.239075	-0.195233	0.192094	-0.180589	-0.247927	-0.179483	0.357451	0.210923	-0.1451
-0.0777549	-0.00565356	-0.166436	0.236876	-0.102607	-0.14767	-0.0437564	-0.00454072	0.242055	-0.0594793
-0.0766168	-0.141354	-0.131582	-0.111417	-0.218453	-0.233985	-0.196887	0.10902	0.228326	-0.279946
0.0736681	-0.153722	-0.162907	0.335326	-0.11669	-0.115016	-0.104786	0.0978158	0.696671	-0.152763
0.137754	-0.105489	-0.0428658	0.139493	-0.127849	-0.116316	-0.107795	0.100962	0.581834	-0.327915
-0.089613	-0.0236622	-0.0786523	-0.179112	-0.09107	-0.0735578	-0.175624	0.218686	0.133196	-0.326061
-0.27287	0.111706	-0.0723752	0.29543	0.234788	0.0948095	-0.129149	0.219701	1.15881	-0.203105
-0.0408295	0.159444	-0.0023724	0.236961	-0.181458	-0.216195	-0.24547	0.0445131	0.585537	-0.0863461
-0.0954586	0.0552779	-0.129714	0.00541154	0.0907758	-0.091574	-0.248805	0.521733	0.505569	-0.193051
-0.0478589	-0.183093	0.128273	0.144811	-0.0493649	-0.190605	-0.166089	0.0636436	0.381858	-0.0308097
0.0409486	-0.131697	-0.143011	0.420375	0.0633819	0.376808	-0.0872863	0.363216	0.562311	-0.338763
0.257986	-0.0455156	-0.114861	-0.104011	-0.0491047	-0.117622	-0.00195304	0.250182	0.736548	-0.175994
-0.00755536	0.0607033	-0.165898	0.37408	-0.0361891	0.0100876	-0.151321	0.408919	0.549853	-0.251147
0.0243073	0.262977	-0.110943	0.150222	-0.0602519	0.016688	-0.132161	0.408344	0.361363	-0.149056
-0.230722	-0.00184669	-0.0986041	-0.141091	-0.20642	0.0320593	-0.20355	0.368483	0.395428	-0.264105
-0.0449502	0.021123	-0.0251181	0.339208	-0.130859	-0.0613503	0.117581	0.104131	0.38597	-0.25149
-0.143821	0.00137287	-0.146866	0.149448	-0.178631	-0.140761	-0.115281	0.0247286	0.614055	-0.275933
0.0438698	0.0656358	0.000189914	0.0706189	0.0734241	0.0329081	-0.115703	0.108306	0.592278	-0.292253
0.0994677	0.0446526	-0.219268	0.07807	0.2731	0.308106	-0.0952662	0.303559	0.454386	-0.176747
-0.265657	-0.0128024	-0.131518	0.146812	-0.136969	0.166765	-0.145735	0.301801	0.292953	-0.207815
-0.174193	-0.074501	-0.0367854	-0.0965105	0.0100539	0.430418	-0.165125	-0.0526736	0.578332	-0.256592
0.17912	-0.0649736	-0.16025	0.370446	-0.285913	0.00395131	-0.290423	0.345013	0.25711	-0.175346
0.12336	0.0650977	-0.0122124	0.17918	0.0319443	0.483484	-0.136636	0.0463992	0.593145	-0.215092
-0.255785	-0.247397	-0.205425	-0.0492921	-0.28689	-0.0339431	-0.0907536	0.00752388	0.487045	-0.303117
-0.178435	-0.0600592	-0.0701072	0.24745	-0.0763086	-0.0624905	0.00874753	0.3877	0.345745	-0.295409
0.0405876	-0.132562	-0.21698	0.230084	-0.112578	0.299556	-0.128651	-0.0795553	0.371328	-0.188884
-0.247038	-0.073825	-0.0950097	-0.170736	-0.0328177	-0.0484451	-0.199307	-0.0481626	0.760668	-0.244169
-0.310006	-0.0418824	-0.121728	0.264264	-0.105059	0.143036	-0.050653	0.239804	0.39505	-0.226191
-0.0219381	-0.122923	-0.0716905	0.272547	-0.0347714	0.174487	-0.0972235	0.315017	0.477133	0.0568614
0.159978	0.0238867	-0.0643851	-0.0988173	-0.202598	0.0697685	0.128074	0.0903719	0.444745	-0.18116
0.0433486	-0.134418	-0.182611	0.371598	0.161705	0.271602	-0.210328	0.000867152	0.330761	-0.122878
-0.0508802	-0.0860974	-0.141667	-0.196075	-0.239549	0.242113	-0.259737	0.479895	0.380006	-0.30187
-0.123947	-0.077728	-0.0339519	-0.00692136	-0.088914	-0.0340194	-0.145108	0.271103	0.485855	0.414515
-0.0509584	-0.0426282	0.052482	0.352244	-0.240584	-0.17191	-0.230329	0.466609	0.30782	0.315248
-0.155091	-0.0823744	-0.0364876	0.141633	-0.115779	0.113001	-0.141647	0.318398	0.626271	0.250664
-0.159765	0.0997088	-0.0385134	-0.0449933	-0.142802	-0.000561451	-0.229332	0.0477616	0.971567	0.108024
-0.132134	0.0422123	-0.192283	0.408747	0.0121692	0.33323	-0.253551	0.00824966	0.501196	0.369705
-0.037282	-0.221818	-0.229139	0.143581	-0.0828256	0.0161991	-0.221685	0.324171	0.373073	0.308677
-0.111982	-0.122494	0.129187	0.101029	-0.18585	0.193373	-0.208208	0.0231275	0.392147	0.446792
-0.0983741	0.156165	-0.0210352	0.392577	-0.286129	0.346262	-0.0156121	0.152957	0.439227	0.136731
-0.0924258	-0.221368	-0.17016	0.351947	-0.0209061	0.177462	-0.0187726	0.334112	0.442883	0.247956
-0.253618	-0.0968478	-0.184687	-0.0595091	-0.117295	0.0955795	0.192775	0.335341	0.522568	0.11997
0.101745	-0.131135	-0.187736	0.412547	-0.194585	-0.0730623	-0.237908	0.256454	0.646764	0.459197
-0.245398	0.0220366	-0.0854943	0.245429	-0.0452533	-0.0260036	0.0576437	-0.155105	0.234038	0.441888
-0.143697	0.0378033	-0.164157	0.0168951	-0.1355	-0.0930651	-0.13669	0.522327	0.532922	0.0461826
-0.103914	-0.0921273	-0.149352	0.0515623	-0.153366	0.157331	-0.086672	0.302681	0.42507	0.0462385
0.0254881	-0.0852464	-0.167411	0.207485	-0.246682	0.164574	-0.130436	0.155788	0.328324	0.345109
-0.136102	0.00659863	-0.287093	0.268274	-0.0274281	0.169557	-0.129913	0.0788584	0.49044	0.337047
-0.209978	-0.168107	0.012317	0.53149	-0.0966034	-0.0228547	0.032245	0.151727	1.06991	0.309739
-0.12105	-0.179294	-0.119868	0.0839089	0.167254	0.0789881	-0.135532	0.383766	0.390529	0.0739564
0.0587365	0.0883991	-0.117671	0.170866	-0.196769	-0.0900422	-0.0226346	0.184685	0.441358	0.35922
-0.0867046	-0.0558551	-0.179688	-0.0194499	0.0895787	0.201944	-0.0650333	0.00952901	0.430068	0.257841
-0.242505	0.115146	-0.10658	-0.313985	-0.0469621	0.153845	-0.171089	0.379714	0.51106	0.147436
-0.0283557	-0.0794027	-0.160119	0.16754	-0.174376	0.463337	-0.103817	0.392618	0.422801	0.23913
-0.173786	-0.133137	-0.114537	0.119937	-0.10349	0.00799555	0.0854373	0.379164	0.951573	0.432498
0.0284636	-0.136986	-0.0772155	0.059895	-0.212386	0.0687849	-0.119479	0.00433353	0.655764	0.304026
-0.145199	-0.0243328	-0.173002	0.0675583	-0.221919	-0.0804839	-0.024416	-0.241675	1.00898	0.235118
-0.165453	0.243179	-0.209724	-0.107071	-0.238139	0.146269	-0.108564	-0.162913	0.280225	0.369572
-0.151022	0.00782067	-0.20905	-0.0458784	-0.185186	0.157491	-0.160691	-0.237713	0.388431	-0.118236
-0.0405548	-0.0757941	-0.197438	0.197951	-0.102973	0.0186943	-0.036369	-0.0567047	0.569256	-0.242849
-0.294024	-0.0790681	-0.0123912	0.49339	-0.229023	0.0122836	0.156833	0.129403	0.37542	-0.146126
0.0279826	-0.262602	-0.212807	0.226567	-0.180577	0.144306	0.132713	-0.126864	1.38871	-0.0843614
-0.117506	-0.0175506	-0.181089	-0.0198135	-0.166761	0.260991	-0.188054	-0.0379792	0.56717	-0.00648712
-0.128569	0.002847	-0.188286	0.00948091	-0.221853	0.147375	-0.189186	-0.126447	0.574236	-0.035321
-0.11056	-0.121608	-0.203783	-0.00706772	-0.204414	0.21597	-0.260698	-0.154408	0.404454	-0.191913
-0.282216	-0.14159	-0.181705	-0.0854427	-0.08836	-0.0797685	-0.199552	-0.0149962	0.414351	-0.198472
-0.0444354	-0.212689	-0.169099	0.126129	-0.264895	0.148016	0.0693476	-0.282377	0.761362	-0.199733
[truncated: 62,298 more rows]

## Sheet: Figure 1f
		HD	SLE				HD	ANCA
	ISG-CTX	41.5354	58.4646			ISG-T	37.5787	62.4213
	ISG-T cell	19.7893	80.2107			MAIT/gdT	47.847	52.153
	stressed t cell	38.7463	61.2537			Treg	65.3676	34.6324
	NK/NKT	61.543	38.457			CD4 Tcm/Tn	78.6327	21.3673
	CD4 Treg	43.6104	56.3896			CD4 Tem	54.3749	45.6251
	CD4 Tcm/Tn	55.8307	44.1693			CD8 Tn	50.7282	49.2718
	CD4 Tem	51.6891	48.3109			CD8 Tcm	49.4661	50.5339
	CD4/8 RORC+ T	67.2463	32.7537			CD8 Tem	40.9748	59.0252
	CD8 Tcm/Tn	48.3941	51.6059			CTL	49.0251	50.9749
	CD8 Tem	49.7044	50.2956
	CTL	42.3251	57.6749

## Sheet: Figure 2i
		NTN	HC
	Prolif.	93.4012	6.59882
	NKT	56.0665	43.9335
	gdT	80.0485	19.9515
	CD4 Tn	11.2006	88.7994
	CD4 Th17	82.828	17.172
	CD4 Treg/Th2	86.4994	13.5006
	CD4 Th1	56.207	43.793
	CD8 Tn	10.1136	89.8864
	CD8 Tcm	20.0475	79.9525
	CD8 Tem	21.9107	78.0893
	ISG+ T	71.7427	28.2573
	CD8 Trm	60.2888	39.7112

## Sheet: Figure 3g
CD3/28Ab	CD3/28Ab+IFNb1
31.3	49.1
39.8	57.1
35	52.8
28.2	45.7

## Sheet: Figure 3h
CD3CD28Ab	+IFNb1
8.05	23.7
7.81	19.8
7.66	21.9
8.34	21.5

## Sheet: Figure 4d
CD3/28Ab	CD3/28Ab+IFNb1
613	1329
609	1342
603	1258
518	1213

## Sheet: Figure 4e
CD3/28Ab	CD3/28Ab+IFNb1
496	1103
489	1076
486	1009
420	991

## Sheet: Figure 4g
Day 0	Day 3	Day 10	Day 20
366	370	558	509
420	421	432	401
444	391	478	593
360	401	473	556
378	378	471	380
383
319

## Sheet: Figure 4h
Day 0	Day 3	Day 10	Day 20
341	312	458	376
369	361	382	359
396	366	380	460
310	339	390	437
348	323	395	322
334
268

[truncated: 40 more sheets: Figure4i, Figure 4j, Figure 4l, Figure 5b, Figure 5c, Figure 5d, Figure 5e, Figure 5f, Figure 5h, Figure 5i, Figure 5j, Figure 5k, Figure 5l, Figure 6e, Figure 6f, Figure 7b, Figure 8d, Figure 9g, SFig 3e, SFig 3f …]
